# Supplementary material for: Identification of transcription factors potential related to brown planthopper resistance in rice via microarray expression profiling
Source: BMC Genomics. 2012 Dec 10;13:687. doi: 10.1186/1471-2164-13-687 (PMC3538557; doi:10.1186/1471-2164-13-687)
Supplement: Additional file 1 — Primer pairs for quantitative RT-PCR to verify relative expression levels of transcription factor genes. [file 1471-2164-13-687-S1.xlsx]

## Sheet: Sheet1
Additional File 1. Primers list for the RT-PCR
Primer Name	Forward Primer(5'-3')	Reverse Primer (5'-3')
Os03g0860100	CCCAAGCCACCACTCCATCTGATCT	ACCGGATCCACATGTTAACCACTGC
Os07g0410700	GTGCAGACAATGCAACACATGCTGG	AAGTTCAGTCCCCGCCCAAAGTACA
Os08g0157600	CTTCCCCAAAGCTTTTCTCCTCCGC	CGGCATTCTTGTTGAGGTCAACCGT
Os06g0728700	AAGCCAAGCAACAGCGGAGATGAAG	ACCACCAATCCCCGCAAACAAACAA
Os01g0108400	GTCAAGTTCCACGACGTCATCACCG	CGGATCACCAATGCCCGTAGTCTCT
Os02g0214500	CGTCTTCCCACTGATGATCTCACGGA	ACCCATCACCATTCAACCCCACTGA
Os06g2098200	TGTTGCTTTCGGGAGGAGCGATTTG	ACCACCAAAAACACCACAGCAAGGG
Os09g0240200	ATAATGTCGCCACCGCAGTTCATGG	TACCTGATGGTCTTCTCGAACCGCC
Os09g0439200	CGTCCAAGCAAGCTAACGGTGACAA	AACCACGCATCTCTTCCCCACAGAT
Os03g0180800	TCGTCGCATTAACGGCCTTGAGTTG	GACCGTGCTTAATTATACGCCGCGA
Os03g0437200	CCGTCAGGAACTTCGACCTCAACCT	ATCCTGAGCTTCTTGACCGGCAGTG
Os01g0971800	CAGGTTCCTTCTCCTTACCACCCCC	AAGGAATGGATCAGTGGTTGGCGTG
OsRac1	CCATCGAGCATGGTATCGTCAGCAAC	TGTGGTACGACCACTGGCATACAGAG
