# Supplementary material for: Identification of transcription factors potential related to brown planthopper resistance in rice via microarray expression profiling
Source: BMC Genomics. 2012 Dec 10;13:687. doi: 10.1186/1471-2164-13-687 (PMC3538557; doi:10.1186/1471-2164-13-687)
Supplement: Additional file 2 — All transcription factor genes detected by microarray analyses. This file lists all 2038 transcription factor genes detected by microarray analyses, and shows TF genes showing differential expression profiles between two rice varieties TN1 and RHT before and after attack by BPH. [file 1471-2164-13-687-S2.xlsx]

## Sheet: All_TF
Additional File 2. All TF genes detected by microarray.
			TN1 (BPH induced)						RHT/TN1			RHT (BPH induced)
			8h			24h						8h			24h
Family	Probe_Set_ID	Transcript_Assignments	p-value	FC	reg	p-value	FC	reg	p-value	FC	reg	p-value	FC	reg	p-value	FC	reg
ABI3VP1	Os.20309.1.S1_at	AK106920	0.254901	2.00054	down	0.177227	3.18495	down	0.124382	1.65099	up	0.308199	1.80101	down	0.0875026	2.5798	down
ABI3VP1	Os.20963.1.S1_at	AK101356	0.53435	1.1881	down	0.202554	1.28381	up	0.147112	1.39379	down	0.160261	1.31229	up	0.15604	1.3111	up
ABI3VP1	Os.25169.1.S1_at	LOC_Os08g01090.1	0.295915	1.25086	up	0.0356589	1.92171	up	0.294702	1.23874	up	0.00995196	1.43687	up	0.0281826	1.39421	up
ABI3VP1	Os.31989.1.S1_at	LOC_Os03g02900.1	0.493427	1.26472	up	0.650261	1.13687	up	0.0177235	1.47471	up	0.297746	1.25293	down	0.42442	1.10152	down
ABI3VP1	Os.36672.1.S1_at	CT829912	0.0797493	1.88935	up	0.101246	1.78407	up	0.763101	1.16922	down	0.650222	1.30629	up	0.240139	1.98653	up
ABI3VP1	Os.38278.1.S1_at	AK070845	0.0266322	10.141	up	0.0103783	10.2752	up	0.157621	2.34148	up	0.655141	1.49622	up	0.146158	4.30887	up
ABI3VP1	Os.38278.2.S1_at	BGIOSSFCE009180.1	0.00908238	14.9208	up	0.0100495	11.5077	up	0.257612	2.3775	up	0.515603	2.15825	up	0.205278	5.96147	up
ABI3VP1	Os.38278.2.S1_x_at	BGIOSSFCE009180.1	0.0227071	12.365	up	0.00589062	14.1893	up	0.149804	2.71541	up	0.607617	1.62062	up	0.131304	4.90746	up
ABI3VP1	Os.46019.1.S1_at	AK318557	0.0583751	1.67952	up	0.0245402	1.53195	up	0.703767	1.01251	down	0.0680327	1.46162	up	0.0121994	1.61337	up
ABI3VP1	Os.49461.1.S1_at	AK068705	0.33145	1.4209	up	0.418293	1.32704	up	0.970579	1.016	down	0.627574	1.25441	down	0.357573	1.44117	up
ABI3VP1	Os.49655.1.S1_at	LOC_Os06g09420.1	0.610562	1.42455	down	0.185387	2.92118	down	0.672497	1.34192	up	0.190363	1.80477	down	0.172914	2.28648	down
ABI3VP1	Os.50593.1.S1_at	AK121990	0.373524	1.34668	down	0.547625	1.23839	down	0.759548	1.10756	down	0.485892	1.16271	up	0.350016	1.24908	down
ABI3VP1	Os.52508.1.S1_at	AK067571	0.357328	1.17709	down	0.0270293	1.85516	down	0.123014	1.38677	up	0.851751	1.0295	up	0.185493	1.19327	up
ABI3VP1	Os.52623.1.S1_at	AK068359	0.811857	1.31883	up	0.245662	3.57513	up	0.213236	3.89033	up	0.0389045	2.51652	up	0.0350704	3.02402	up
ABI3VP1	Os.53019.1.S1_at	AK070487	0.306164	3.91522	down	0.00866607	1.84549	down	0.298405	1.12713	up	0.311597	1.26665	down	0.0501837	1.44675	down
ABI3VP1	Os.54144.1.S1_at	AK102169	0.919367	1.09043	up	0.610693	1.51782	up	0.735125	1.29013	up	0.237028	1.35652	up	0.123059	6.02103	down
ABI3VP1	Os.54636.1.S1_at	LOC_Os01g13300.1	0.771021	1.23754	up	0.73183	1.28626	up	0.883286	1.11374	up	0.919707	1.10849	down	0.391156	1.77849	down
ABI3VP1	Os.56351.1.S1_at	LOC_Os02g45850.1	0.53574	1.46195	down	0.620804	1.39893	down	0.229979	2.12758	up	0.00139165	2.67724	down	0.103695	1.51674	down
ABI3VP1	Os.5875.1.S1_at	AK110593	0.139719	3.35848	up	0.609259	1.24116	up	0.0658238	1.68149	up	0.509094	1.19107	down	0.779725	1.1066	down
ABI3VP1	Os.9079.1.S1_at	AK122017	0.892823	1.10487	down	0.972194	1.0254	down	0.739326	1.31954	down	0.253126	2.20221	down	0.857585	1.20705	down
ABI3VP1	OsAffx.11575.1.S1_at	LOC_Os01g52514.1	0.987004	1.00713	up	0.963244	1.01205	down	0.902664	1.03219	up	0.344434	1.10813	down	0.145248	1.45183	down
ABI3VP1	OsAffx.13305.1.S1_at	BGIOSSBCE011127.1	0.416222	2.33371	down	0.59011	1.54274	down	0.243976	1.33329	down	0.637293	1.14722	up	0.460083	1.20292	up
ABI3VP1	OsAffx.15896.1.S1_at	LOC_Os06g42630.1	0.0369406	1.26013	down	0.520263	1.0876	up	0.04103	1.44578	down	0.103889	1.54845	up	0.627687	1.16815	up
ABI3VP1	OsAffx.16307.1.S1_at	AK318581	0.218928	1.42505	down	0.188852	1.36981	down	0.180142	1.45468	down	0.640059	1.09606	up	0.247323	1.32722	up
ABI3VP1	OsAffx.19515.1.S1_s_at	AK110593	0.132901	3.63007	up	0.256122	1.65504	up	0.242118	1.57734	up	0.816734	1.09959	down	0.854359	1.11755	up
ABI3VP1	OsAffx.2315.1.S1_at	AK243092	0.478653	2.2705	down	0.810049	1.07141	up	0.396321	1.31673	up	0.181006	1.69591	up	0.474782	1.21905	up
ABI3VP1	OsAffx.24423.1.S1_at	LOC_Os02g25820.1	0.509807	1.13576	down	0.0752677	1.80318	down	0.0552764	1.66132	up	0.849574	1.03424	down	0.239651	2.1319	down
ABI3VP1	OsAffx.25485.1.S1_at	BGIOSSBCE011117.1	0.150293	4.93987	down	0.320164	1.36119	down	0.292173	1.28042	up	0.166211	1.52522	down	0.00839712	2.77359	down
ABI3VP1	OsAffx.25485.2.S1_at	BGIOSSBCE011118.1	0.524004	1.18101	down	0.948959	1.01158	up	0.568059	1.34213	down	0.453936	1.54569	up	0.869403	1.10782	up
ABI3VP1	OsAffx.25490.1.S1_at	BGIOSSBCE011129.1	0.55485	1.50183	up	0.764106	1.42453	down	0.321311	2.55307	down	0.142645	3.83219	up	0.488216	2.11021	up
ABI3VP1	OsAffx.28347.1.S1_at	BGIOSSFCE022409.1	0.819161	1.06037	up	0.641704	1.16044	up	0.600112	1.88551	down	0.293531	4.24307	up	0.35616	3.38172	up
ABI3VP1	OsAffx.28349.1.S1_at	BGIOSSBCE022133.1	0.571194	1.28675	down	0.923795	1.0536	down	0.892595	1.08814	up	0.580472	1.36256	up	0.382748	1.68385	up
ABI3VP1	OsAffx.29062.1.S1_at	BGIOSSFCE025056.1	0.303286	3.84968	down	0.374515	2.41084	down	0.716853	1.38356	down	0.901616	1.12759	down	0.800292	1.23243	up
ABI3VP1	OsAffx.3923.1.S1_at	BGIOSSBCE013551.1	0.379663	2.32724	up	0.633878	1.72647	down	0.995334	1.0048	down	0.475554	1.44225	up	0.738164	1.17855	up
Alfin-like	Os.140.1.A1_s_at	AK073526	0.671673	1.13627	up	0.0422511	1.48778	up	0.846072	1.02172	up	0.0557909	1.2494	up	0.000671	1.3295	up
Alfin-like	Os.17018.1.S1_at	AK103215	0.68176	1.12301	up	0.774849	1.08261	down	0.986886	1.00465	up	0.60477	1.08391	down	0.576881	1.07478	down
Alfin-like	Os.2294.1.S1_at	AF047428	0.0824015	1.82704	up	0.00285513	2.86999	up	0.0236539	1.1787	up	0.0171403	1.45657	up	0.000224	1.92242	up
Alfin-like	Os.28742.1.S1_at	AK073637	0.720463	1.04268	up	0.868261	1.01541	up	0.814022	1.00801	up	0.300792	1.078	down	0.719852	1.0486	up
Alfin-like	Os.49533.1.S1_at	AK073526	0.695257	1.16284	up	0.0366465	1.56274	up	0.875994	1.01926	up	0.02158	1.35786	up	0.00627993	1.46454	up
Alfin-like	Os.51192.1.A1_a_at	AK061479	0.785725	1.03693	down	0.196029	1.21939	down	0.335207	1.13798	up	0.0406142	1.14947	down	0.274155	1.15113	down
Alfin-like	Os.9436.1.S1_at	AK103363	0.482667	1.27947	up	0.385214	1.20288	up	0.739741	1.07051	up	0.201939	1.16305	down	0.58421	1.05974	up
Alfin-like	Os.9567.1.S1_at	AK059311	0.908527	1.01403	down	0.107697	1.33464	down	0.0570244	1.21155	up	0.0462798	1.12527	down	0.0121291	1.32496	down
Alfin-like	Os.9870.1.S1_at	AK109447	0.0692303	2.13331	down	0.0683911	1.87757	down	0.533826	1.15462	up	0.00123065	2.29396	down	0.0125358	1.52452	down
Alfin-like	Os.9944.1.S1_at	LOC_Os04g36730.1	0.388243	1.07751	down	0.213133	1.23303	up	0.0235357	1.23418	up	0.143007	1.29451	up	0.0593994	1.39274	up
AP2-EREBP	Os.10293.1.S1_at	LOC_Os07g42510.1	0.0713785	2.3102	up	0.0256972	2.48305	up	0.712326	1.07873	up	0.125996	1.51859	up	0.0622837	1.79741	up
AP2-EREBP	Os.10323.1.S1_at	AK105232	0.969933	1.00392	up	0.926675	1.00816	down	0.00438257	1.39369	down	0.112621	1.12198	down	0.182202	1.10021	down
AP2-EREBP	Os.10683.1.A1_s_at	AK242387	0.158665	1.33119	down	0.398997	1.09644	down	0.496227	1.07939	up	0.0621838	1.33177	down	0.314399	1.09962	down
AP2-EREBP	Os.11094.1.A1_at	AK289105	0.0165144	4.20353	up	0.0121019	2.68195	up	0.319486	1.27328	down	0.0186703	2.18705	up	0.00997391	2.42192	up
AP2-EREBP	Os.11120.1.S1_at	AY323478	0.562909	1.22138	up	0.12928	1.50385	up	0.625641	1.21604	down	0.241166	1.71418	down	0.969703	1.01381	up
AP2-EREBP	Os.11230.1.S1_s_at	CT828346	0.559628	1.26118	up	0.438942	1.12178	up	0.861991	1.02069	down	0.0704596	1.36499	down	0.0974346	1.1527	up
AP2-EREBP	Os.11296.1.S1_a_at	AK065344	0.073541	1.47768	down	0.000706	2.17282	up	0.0385604	1.50077	up	0.0293345	1.59237	down	0.0301697	1.57939	up
AP2-EREBP	Os.11725.1.S1_at	AK100575	0.1663	1.12487	up	0.070564	1.28851	up	0.0914903	1.19629	down	0.296649	1.24352	up	0.00495191	1.80857	up
AP2-EREBP	Os.11944.1.S1_at	AK070758	0.0659255	1.50226	down	0.269191	1.19469	down	0.859883	1.05089	up	0.356869	1.33243	down	0.917181	1.03717	up
AP2-EREBP	Os.11944.1.S2_s_at	AK058899	0.00745496	1.4148	down	0.129241	1.13328	down	0.377873	1.08773	down	0.0628208	1.26669	down	0.774328	1.03049	up
AP2-EREBP	Os.12889.1.S1_x_at	AY831395	0.51535	1.06098	up	0.218487	1.2531	up	0.468166	1.06827	down	0.993758	1.00083	up	0.129478	1.19562	up
AP2-EREBP	Os.14087.1.S1_at	LOC_Os02g29550.1	0.850799	1.03639	down	0.181867	1.33707	up	0.101539	1.49974	down	0.0987341	1.38584	up	0.189759	1.24574	up
AP2-EREBP	Os.14125.1.S1_at	AF300970	0.0539078	1.37388	up	0.0332976	2.34195	down	0.176306	1.23658	down	0.478663	1.48836	down	0.0481652	1.46553	down
AP2-EREBP	Os.14299.1.S1_at	AK066670	0.306715	1.31024	up	0.00117211	1.58785	up	0.0991185	1.12108	down	0.0260116	1.44228	up	0.0235118	1.41522	up
AP2-EREBP	Os.15849.1.S1_s_at	LOC_Os08g36920.1	0.414053	1.47765	up	0.051752	3.90459	down	0.531839	1.27921	down	0.317877	1.73445	down	0.22748	1.54731	down
AP2-EREBP	Os.16683.1.S1_at	LOC_Os11g03540.1	0.691384	1.05478	up	0.184302	1.50156	down	0.150139	1.27616	down	0.188863	1.1914	down	0.738499	1.07033	down
AP2-EREBP	Os.20663.1.S1_at	AK111617	0.0500578	3.14429	down	0.102877	2.06052	down	0.147107	1.80494	down	0.716395	1.16781	up	0.89013	1.05592	down
AP2-EREBP	Os.21563.1.S1_a_at	AF300971	0.266008	1.51155	up	0.0553744	1.71352	up	0.293327	1.16523	down	0.433913	1.1553	up	0.179469	1.19704	up
AP2-EREBP	Os.21563.1.S2_at	AK121956	0.89136	1.06234	up	0.800231	1.04436	up	0.793876	1.04702	down	0.0558256	1.47879	down	0.625408	1.11267	down
AP2-EREBP	Os.22629.1.S1_at	AK061095	0.0829762	1.30769	up	0.0128219	1.70527	up	0.969712	1.00757	down	0.75463	1.06655	up	0.216742	1.33686	up
AP2-EREBP	Os.23028.1.S1_s_at	LOC_Os03g08490.1	0.197962	1.23129	up	0.0111592	2.17202	up	0.330487	1.41297	up	0.928663	1.03604	down	0.405582	1.3521	up
AP2-EREBP	Os.23103.1.S1_at	AK111755	0.0893906	1.59831	up	0.873154	1.04498	up	0.0786652	1.6623	down	0.113409	1.67746	up	0.19076	1.38512	up
AP2-EREBP	Os.2354.1.S1_at	AK103783	0.689932	1.11473	down	0.0273491	1.32476	down	0.659385	1.01179	up	0.381838	1.03465	down	0.039823	1.21694	down
AP2-EREBP	Os.25362.1.A1_at	AK287453	0.110906	2.57812	up	0.900992	1.03884	up	0.590757	1.195	up	0.657281	1.07993	down	0.171299	1.34909	up
AP2-EREBP	Os.27299.1.A1_at	CT828886	0.00115906	2.53079	up	0.0180275	2.32402	up	0.0657586	1.42987	up	0.10736	1.42922	up	0.0637649	1.43852	up
AP2-EREBP	Os.27471.1.S1_at	AK111874	0.536747	1.21467	down	0.515383	1.16796	down	0.303893	1.09934	up	0.336817	1.43498	down	0.298823	1.36254	down
AP2-EREBP	Os.28117.1.S1_at	LOC_Os02g51670.1	0.0541882	1.50729	up	0.0212022	1.82051	up	0.375762	1.13273	down	0.262977	1.39997	up	0.0105491	1.5224	up
AP2-EREBP	Os.28406.1.S1_at	LOC_Os09g11480.1	0.0304325	1.57012	up	0.00237936	3.04082	up	0.0487887	1.70125	up	0.80499	1.04962	up	0.044925	1.78573	up
AP2-EREBP	Os.30670.1.S1_at	LOC_Os07g22730.1	0.0394053	5.31058	up	0.94846	1.03137	up	0.336897	1.68985	down	0.115111	4.54362	up	0.80246	1.30935	up
AP2-EREBP	Os.30670.2.S1_x_at	LOC_Os07g22730.1	0.169238	4.16689	up	0.409082	2.04907	up	0.530249	1.7159	up	0.1702	2.16046	up	0.754981	1.37142	down
AP2-EREBP	Os.31908.1.S1_at	AK106517	0.363253	1.90639	down	0.03869	12.4	down	0.931452	1.04992	down	0.0613023	2.65816	down	0.107819	1.53415	down
AP2-EREBP	Os.36817.1.S1_at	LOC_Os07g22770.1	0.038089	5.35029	up	0.49121	1.7286	up	0.0936772	3.46191	down	0.0137349	10.019	up	0.277026	3.11836	up
AP2-EREBP	Os.3766.1.S1_at	AB036883	0.709801	1.07248	down	0.119148	1.8159	down	0.102837	1.944	down	0.177995	1.80315	up	0.743905	1.12121	up
AP2-EREBP	Os.38447.1.S1_s_at	LOC_Os06g07030.1	0.00628055	2.91805	up	0.00434905	5.44811	up	0.852692	1.11241	down	0.707263	1.38937	up	0.348999	1.8782	up
AP2-EREBP	Os.38982.1.S1_at	AK241246	0.348023	4.82702	up	0.00881981	8.62275	up	0.572207	1.59277	up	0.8048	1.20747	up	0.575318	2.21033	up
AP2-EREBP	Os.40428.1.S1_at	AY345234	0.138971	6.10984	up	0.601765	1.48757	up	0.830243	1.21104	up	0.862207	1.22973	down	0.973571	1.03315	up
AP2-EREBP	Os.43861.1.S1_at	BGIOSSBCE009030.1	0.0558409	3.99626	up	0.237982	1.98832	down	0.658034	1.33916	down	0.171842	2.63267	up	0.159439	2.66204	up
AP2-EREBP	Os.4463.1.S1_s_at	AY327040	0.610656	1.16249	down	0.234479	1.64622	down	0.430858	1.23618	down	0.487583	1.29854	up	0.874779	1.08666	down
AP2-EREBP	Os.45405.1.A1_at	LOC_Os01g04750.1	0.125779	1.38094	down	0.00838929	2.1861	down	0.00820702	2.54468	down	0.314117	1.21353	up	0.356601	1.21823	down
AP2-EREBP	Os.46461.1.A1_x_at	LOC_Os04g55560.1	0.451085	1.37505	up	0.150552	1.59298	up	0.909588	1.02831	up	0.101527	1.36623	up	0.0533658	1.27826	up
AP2-EREBP	Os.4663.1.S1_at	AK101133	0.0175544	2.16018	up	0.00948962	2.33563	up	0.362663	1.1393	down	0.0381395	1.71944	up	0.0130039	1.78953	up
AP2-EREBP	Os.4663.1.S2_at	AK062063	0.0159039	2.02193	up	0.0108318	2.17204	up	0.228578	1.08756	down	0.016215	1.68459	up	0.00142509	1.67349	up
AP2-EREBP	Os.4804.1.S1_at	LOC_Os06g07030.1	0.0245839	2.75033	up	0.0109085	4.79998	up	0.451451	1.2454	up	0.351634	1.45849	up	0.0186541	2.51092	up
AP2-EREBP	Os.4893.1.S1_at	AK100184	0.203837	1.51377	up	0.123052	1.60749	up	0.0126149	2.88228	down	0.000258	5.55832	up	0.00711573	2.29562	up
AP2-EREBP	Os.49193.1.S1_at	EU334857	0.203844	1.58262	up	0.0342762	1.9898	up	0.0480088	1.75842	up	0.0823791	1.32841	up	0.0340076	1.49559	up
AP2-EREBP	Os.49859.1.S1_at	AK112070	0.832404	1.13293	down	0.168878	2.01457	down	0.774152	1.13834	up	0.616432	1.8904	down	0.625534	1.51241	down
AP2-EREBP	Os.50637.1.S1_at	AY345232	0.00690492	2.45283	down	0.0902525	2.52259	down	0.0686837	1.39907	down	0.157039	1.47377	down	0.115954	1.57136	down
AP2-EREBP	Os.50639.1.S1_at	AY346094	0.504313	1.32576	down	0.0518859	1.58542	down	0.0113733	1.95241	down	0.636762	1.12371	up	0.4592	1.32885	up
AP2-EREBP	Os.50864.1.S1_x_at	AY062179	0.602912	1.49407	up	0.053369	9.72556	down	0.911697	1.07753	down	0.0985928	3.62874	down	0.690063	1.43566	down
AP2-EREBP	Os.51078.1.S1_at	LOC_Os02g45450.1	0.10332	2.07831	down	0.0864416	2.23463	down	0.32618	1.49143	down	0.329718	1.40898	down	0.0826445	2.68748	down
AP2-EREBP	Os.51150.1.S1_at	LOC_Os06g40150.1	0.981659	1.01058	down	0.929183	1.05134	down	0.204141	1.64001	up	0.704781	1.19098	down	0.15149	1.28577	down
AP2-EREBP	Os.51150.1.S1_s_at	LOC_Os06g40150.1	0.906412	1.0556	down	0.641372	1.3338	down	0.289734	1.64678	up	0.745672	1.19607	down	0.394244	1.17144	down
AP2-EREBP	Os.52451.1.A1_at	AK067195	0.0170738	7.12682	up	0.851675	1.2064	up	0.340011	2.40899	down	0.0911348	7.16495	up	0.397288	2.42607	up
AP2-EREBP	Os.53660.1.S1_at	AK073812	0.00473263	5.15185	up	0.0075144	4.03996	up	0.0151217	3.21887	down	0.059055	2.6395	up	0.00847968	5.14376	up
AP2-EREBP	Os.54212.1.S1_at	AK103822	0.925059	1.11199	down	0.54466	1.98576	down	0.941887	1.09102	down	0.670822	1.54993	down	0.556933	1.92612	up
AP2-EREBP	Os.54629.1.S1_at	LOC_Os03g12950.1	0.525011	1.63931	up	0.484988	1.85882	down	0.808625	1.2007	down	0.153891	4.30539	down	0.401249	2.04287	down
AP2-EREBP	Os.54786.1.S1_at	LOC_Os08g34360.1	0.524335	1.16221	down	0.181962	1.70891	up	0.65915	1.15167	down	0.866173	1.07579	up	0.0837709	2.09862	up
AP2-EREBP	Os.54929.1.S1_at	LOC_Os04g46400.1	0.0172155	2.44986	down	0.00800909	5.52553	down	0.0606795	1.87442	down	0.49926	1.17456	up	0.341392	1.30902	down
AP2-EREBP	Os.54944.1.S1_at	LOC_Os02g52670.1	0.992804	1.01465	up	0.399627	3.04187	down	0.823706	1.2291	up	0.273197	2.0627	down	0.211597	2.40075	down
AP2-EREBP	Os.55500.1.S1_at	LOC_Os08g41030.1	0.0296979	2.07887	up	0.0877363	3.39086	up	0.307753	1.56433	up	0.989359	1.00739	down	0.0563141	4.75675	up
AP2-EREBP	Os.55579.1.S1_at	LOC_Os06g08340.1	0.833043	1.11019	down	0.751304	1.16636	down	0.750742	1.18049	up	0.0330222	2.68187	down	0.153135	3.62838	down
AP2-EREBP	Os.55643.1.S1_at	LOC_Os04g46440.1	0.291235	1.57751	down	0.0124548	2.2053	down	0.0108611	2.13757	down	0.126125	1.16503	down	0.414663	1.09638	down
AP2-EREBP	Os.55837.1.S1_at	LOC_Os01g10370.1	0.757144	1.16821	up	0.401596	1.72718	down	0.0202194	3.41596	down	0.0172505	3.64133	up	0.0124059	5.11396	up
AP2-EREBP	Os.55837.1.S1_x_at	LOC_Os01g10370.1	0.246865	2.41665	down	0.957452	1.02168	up	0.618573	1.13116	down	0.613072	1.11086	up	0.292935	1.22266	up
AP2-EREBP	Os.5599.1.S1_at	LOC_Os08g31580.1	0.18653	1.39214	up	0.573888	1.11801	up	0.290303	1.25312	down	0.0514814	1.35135	up	0.146301	1.23436	up
AP2-EREBP	Os.5599.1.S1_x_at	LOC_Os08g31580.1	0.324878	1.27387	up	0.9607	1.00942	up	0.24613	1.30296	down	0.0365678	1.36523	up	0.224526	1.18574	up
AP2-EREBP	Os.56144.1.S1_at	LOC_Os03g64260.1	0.0116258	19.2183	up	0.0317362	8.29828	up	0.46305	1.76036	up	0.266963	2.13092	up	0.469735	2.0816	up
AP2-EREBP	Os.56201.1.S1_at	LOC_Os12g39330.1	0.979731	1.01505	down	0.872013	1.20025	down	0.954573	1.03982	up	0.398323	1.59614	up	0.714486	1.32485	down
AP2-EREBP	Os.56665.1.A1_at	CT833261	0.595879	1.20969	up	0.766346	1.13149	up	0.0708147	2.21959	up	0.444914	1.23551	down	0.585779	1.11147	down
AP2-EREBP	Os.56944.1.S1_at	LOC_Os05g25260.1	0.721045	1.09946	down	0.0198177	2.36752	up	0.0134166	2.64025	down	0.151054	1.35145	up	0.0169169	2.93437	up
AP2-EREBP	Os.57527.1.S1_at	AY114110	0.288179	1.5068	down	0.0752183	2.36591	down	0.0671894	2.5658	down	0.341557	1.67073	up	0.244879	1.22405	up
AP2-EREBP	Os.5816.1.S1_at	AF300972	0.0221573	4.93597	up	0.692694	1.22911	down	0.0953368	3.59383	down	0.256748	3.10107	up	0.0914067	3.93658	up
AP2-EREBP	Os.5850.1.S1_at	AF364176	0.14729	1.37989	down	0.148945	1.11382	down	0.711151	1.02119	up	0.486485	1.06003	down	0.0267057	1.14762	down
AP2-EREBP	Os.6009.3.S1_a_at	AK060527	0.16958	1.51007	up	0.0327808	2.43992	up	0.691953	1.07344	up	0.981418	1.00441	up	0.0533427	1.72793	up
AP2-EREBP	Os.6539.1.S1_at	LOC_Os04g44670.1	0.801894	1.13735	down	0.116825	2.22038	down	0.102173	1.63727	down	0.945382	1.02621	down	0.413521	1.26098	up
AP2-EREBP	Os.7177.1.S1_at	AF190770	0.495579	1.10089	up	0.228226	1.16587	up	0.918956	1.01308	up	0.12806	1.25977	up	0.0940466	1.2548	up
AP2-EREBP	Os.7329.1.S1_s_at	AK064252	0.00404767	2.41362	up	0.00195204	5.53331	up	0.118053	1.45146	up	0.400295	1.20637	up	0.0148383	2.66103	up
AP2-EREBP	Os.7718.1.S1_at	CT832234	0.392725	1.11346	up	0.572951	1.07934	up	0.260448	1.17802	down	0.875146	1.01616	down	0.0614548	1.28705	up
AP2-EREBP	Os.8019.1.S1_at	AK241984	0.0406072	3.25571	up	0.0145489	2.82045	up	0.898101	1.03854	up	0.395596	1.25263	up	0.13634	1.69286	up
AP2-EREBP	Os.8031.1.S1_at	CT832402	0.16475	2.25963	down	0.00499667	3.243	down	0.00840789	1.79753	down	0.00631017	2.47457	down	0.0400016	2.05662	down
AP2-EREBP	Os.8920.1.S1_at	AK288040	0.523461	1.26483	up	0.951326	1.02968	down	0.52106	1.1996	down	0.157882	4.30425	down	0.288875	3.41291	down
AP2-EREBP	Os.9523.1.S1_at	AK101501	0.105636	12.1396	up	0.171478	5.99025	up	0.420183	2.37849	up	0.432274	1.49172	down	0.0873676	1.87952	up
AP2-EREBP	Os.9597.1.S1_at	AY062179	0.578838	1.4541	up	0.512455	1.42061	down	0.810674	1.11496	down	0.14972	3.43929	down	0.26128	4.2743	down
AP2-EREBP	Os.9874.1.S1_at	LOC_Os04g55560.1	0.286957	1.55065	down	0.0521448	6.94935	down	0.975309	1.0115	up	0.321292	1.47582	down	0.277425	3.6279	down
AP2-EREBP	Os.9874.1.S1_s_at	LOC_Os04g55560.1	0.614845	1.10323	down	0.255225	1.35528	down	0.817301	1.05146	down	0.357985	1.19107	down	0.319189	1.19332	down
AP2-EREBP	OsAffx.10845.1.S1_s_at	AK063886	0.00309334	3.1704	up	0.00412688	4.08772	up	0.273039	1.31962	down	0.16685	1.45616	up	0.0218312	2.9603	up
AP2-EREBP	OsAffx.10845.2.S1_s_at	AK063886	0.0352308	3.12197	up	0.00696567	4.629	up	0.021296	1.49334	down	0.16799	1.40001	up	0.0125082	2.63242	up
AP2-EREBP	OsAffx.12799.1.S1_s_at	AK241243	0.0424049	4.93016	up	0.449813	1.4504	up	0.390287	1.89624	down	0.164576	3.40351	up	0.230117	2.67684	up
AP2-EREBP	OsAffx.13602.1.S1_at	AY685113	0.715208	1.1486	down	0.325647	1.56844	down	0.835269	1.08996	down	0.937156	1.02127	down	0.839044	1.05614	down
AP2-EREBP	OsAffx.14100.1.S1_at	LOC_Os04g32790.1	0.414228	1.16172	down	0.620835	1.05691	up	0.979397	1.00771	down	0.697413	1.1248	up	0.772358	1.09179	down
AP2-EREBP	OsAffx.14299.2.S1_at	BGIOSSFCE015030.1	0.25868	4.23142	up	0.49766	1.28407	down	0.705368	1.17728	down	0.288033	1.59964	up	0.647545	1.18107	up
AP2-EREBP	OsAffx.14373.1.S1_s_at	LOC_Os04g52090.1	0.0980083	1.94386	up	0.684812	1.18784	down	0.0709477	2.4297	down	0.179959	2.11826	up	0.157204	1.78131	up
AP2-EREBP	OsAffx.14982.1.S1_at	LOC_Os05g36100.1	0.180034	7.81842	up	0.976745	1.03241	up	0.286727	2.53785	up	0.275649	2.42319	down	0.520023	1.15199	up
AP2-EREBP	OsAffx.15137.1.S1_at	AK243363	0.101423	2.87389	up	0.0594143	3.3201	up	0.777599	1.1913	up	0.404544	1.63603	up	0.496704	1.50498	up
AP2-EREBP	OsAffx.17366.1.S1_at	LOC_Os08g36920.1	0.219789	2.21526	up	0.16143	12.6128	down	0.173476	8.65824	down	0.701946	2.03597	up	0.653724	1.9877	up
AP2-EREBP	OsAffx.18062.1.S1_x_at	AK241281	0.518035	1.86004	up	0.0775329	4.31103	up	0.123333	2.94887	down	0.202731	3.78169	up	0.142741	5.28734	up
AP2-EREBP	OsAffx.18596.1.S1_at	CT837759	0.578674	1.18705	down	0.128126	1.64631	down	0.826859	1.05188	down	0.512742	1.30356	down	0.526139	1.23829	down
AP2-EREBP	OsAffx.18596.1.S1_x_at	CT837759	0.86668	1.05489	down	0.00768908	1.79872	down	0.734036	1.0507	down	0.430613	1.16237	down	0.721777	1.04818	down
AP2-EREBP	OsAffx.21616.1.S1_s_at	LOC_Os01g54890.1	0.482968	1.2146	up	0.0516734	2.16306	up	0.404338	1.28035	down	0.702648	1.13384	down	0.0368347	1.73957	up
AP2-EREBP	OsAffx.22431.1.S1_s_at	LOC_Os07g12510.1	0.512879	1.11502	up	0.0588688	1.53618	up	0.80631	1.03314	up	0.151055	1.15233	up	0.198413	1.22638	up
AP2-EREBP	OsAffx.24128.1.S1_s_at	LOC_Os02g06330.1	0.147548	1.27648	down	0.534648	1.09107	down	0.45875	1.11372	up	0.0580463	1.59752	down	0.613503	1.0837	up
AP2-EREBP	OsAffx.24232.2.S1_s_at	LOC_Os02g13710.1	0.0690322	1.66288	down	0.346799	1.37156	up	0.229115	1.50467	down	0.516535	1.20995	up	0.0445484	2.46001	up
AP2-EREBP	OsAffx.27165.1.S1_at	LOC_Os05g34730.1	0.0956069	3.21926	up	0.419977	1.64649	up	0.743698	1.17898	up	0.310282	2.5171	down	0.488545	1.59068	down
AP2-EREBP	OsAffx.27278.1.S1_at	AK242393	0.0889778	2.29674	up	0.108679	2.57537	up	0.120766	2.03149	down	0.141669	2.83393	up	0.0569407	2.51595	up
AP2-EREBP	OsAffx.27278.1.S1_x_at	AK242393	0.101095	2.14288	up	0.123725	2.43888	up	0.120842	1.95213	down	0.184964	2.43896	up	0.0097538	2.68796	up
AP2-EREBP	OsAffx.27574.1.S1_at	BGIOSSFCE019802.1	0.382386	2.11262	down	0.430624	2.1618	down	0.38568	1.1477	down	0.925516	1.03511	up	0.326578	1.38916	up
AP2-EREBP	OsAffx.29664.1.S1_at	BGIOSSFCE027162.1	0.0943216	4.12043	down	0.257607	2.26779	down	0.225675	1.57631	down	0.762542	1.08831	down	0.501444	1.61346	down
AP2-EREBP	OsAffx.4105.1.S1_at	LOC_Os04g46240.1	0.541169	1.23695	down	0.677764	1.16184	up	0.857267	1.0578	down	0.586998	1.15908	up	0.322142	1.26455	up
AP2-EREBP	OsAffx.5138.1.S1_at	LOC_Os06g47590.1	0.73869	1.04681	up	0.0299838	1.24321	up	0.201814	1.0736	down	0.315675	1.08958	up	0.190763	1.09003	up
AP2-EREBP	OsAffx.5740.1.S1_at	AK241762	0.124854	1.56626	up	0.957152	1.02238	up	0.471376	1.74025	down	0.663021	1.39327	up	0.346095	2.19505	up
AP2-EREBP	OsAffx.7025.1.S1_at	LOC_Os11g06770.1	0.3903	1.7272	up	0.470681	1.95584	down	0.149233	1.78358	up	0.20425	1.59264	down	0.0487124	2.19119	down
ARF	Os.10817.1.S1_a_at	AK065936	0.508348	1.19446	up	0.0601706	1.96022	up	0.182186	1.15253	up	0.322131	1.09995	down	0.0125457	1.41375	up
ARF	Os.10817.3.S1_x_at	AK065936	0.658072	1.1432	up	0.0287248	1.8359	up	0.407487	1.10967	up	0.515824	1.07244	down	0.00424829	1.58173	up
ARF	Os.11036.1.S1_at	AB071290	0.0702249	1.59555	down	0.0215667	1.29181	down	0.54302	1.03283	up	0.0351572	1.40688	down	0.0520586	1.16954	down
ARF	Os.11696.1.S1_a_at	AK072309	0.0397397	1.40368	up	0.02701	1.82705	up	0.477158	1.10914	down	0.85011	1.04531	down	0.0624381	1.50699	up
ARF	Os.11696.1.S1_at	AK072309	0.0339541	1.35486	up	0.00852659	1.65524	up	0.409832	1.1097	down	0.967351	1.01038	up	0.0218268	1.5114	up
ARF	Os.11696.2.S1_x_at	AK072309	0.131976	1.25885	up	0.0418726	1.56725	up	0.417597	1.21652	down	0.926539	1.02617	down	0.244896	1.37805	up
ARF	Os.17070.1.S1_at	AK064925	0.110486	1.24121	down	0.0862751	1.27715	down	0.329544	1.12231	down	0.0153345	1.42161	down	0.913772	1.00998	down
ARF	Os.18308.1.S1_at	AK067061	0.58475	1.24835	up	0.716539	1.11493	up	0.231917	1.53119	up	0.570037	1.039	down	0.202942	1.17744	up
ARF	Os.21454.1.S1_at	LOC_Os02g04810.1	0.276031	1.67695	up	0.0510385	2.41784	up	0.125181	1.66152	up	0.850718	1.04426	up	0.745753	1.06375	up
ARF	Os.21860.1.S1_at	LOC_Os02g35140.1	0.6268	1.08599	up	0.14647	1.30014	up	0.202189	1.12049	down	0.602051	1.10906	down	0.0744383	1.30487	up
ARF	Os.22269.1.S1_at	AK102521	0.207857	3.57266	up	0.122342	1.68584	down	0.880226	1.04823	down	0.763447	1.08445	up	0.416721	1.33882	down
ARF	Os.22269.2.S1_x_at	AK102521	0.325872	2.75812	up	0.917075	1.02697	down	0.407863	1.26259	up	0.209325	1.22445	down	0.324329	1.52633	down
ARF	Os.22272.1.S1_at	AK121703	0.952589	1.0202	up	0.154923	1.85575	down	0.422676	1.32655	up	0.1142	1.67515	down	0.0787905	1.41735	down
ARF	Os.22735.1.S1_at	AK100322	0.280512	1.15809	down	0.0446346	1.33529	down	0.471661	1.07138	up	0.0386571	1.35667	down	0.0449769	1.19472	down
ARF	Os.22750.1.S1_at	LOC_Os06g46410.1	0.0961185	1.51086	up	0.802198	1.0559	up	0.219885	1.29097	up	0.615608	1.12545	down	0.526229	1.08641	up
ARF	Os.25597.1.S1_at	AK070569	0.00941529	2.05053	up	0.0986163	1.40726	up	0.431468	1.10439	up	0.105737	1.37475	up	0.102943	1.32294	up
ARF	Os.3105.1.S1_at	AK318617	0.0614625	1.30043	down	0.175746	1.11703	down	0.897251	1.01042	down	0.0617887	1.19726	down	0.147046	1.13466	down
ARF	Os.34249.1.S1_at	AK072330	0.0236433	1.99711	down	0.00672405	2.03956	down	0.0773728	1.28973	up	0.100694	1.36995	down	0.0341249	1.56144	down
ARF	Os.34249.2.S1_at	AK072330	0.00141552	2.71488	down	0.00206372	2.70023	down	0.340974	1.18028	up	0.0784797	1.489	down	0.0801197	1.47966	down
ARF	Os.34249.2.S1_x_at	AK072330	0.00132595	3.34997	down	1.25e-05	3.27764	down	0.374618	1.10353	down	0.544971	1.12168	down	0.0163676	1.60466	down
ARF	Os.48218.1.S1_at	AK111639	0.328201	1.74462	up	0.236236	2.05626	up	0.979228	1.01716	up	0.344045	1.70299	up	0.278911	1.89097	up
ARF	Os.48218.1.S2_at	LOC_Os08g40900.1	0.367712	1.20208	up	0.0733206	1.57095	up	0.691601	1.07493	up	0.0292446	1.45843	up	0.0744853	1.26756	up
ARF	Os.48513.1.S1_a_at	AK103452	0.403007	3.55912	up	0.432853	3.83933	down	0.641074	1.98587	up	0.0388247	8.36452	down	0.533992	1.88428	down
ARF	Os.48513.2.S1_x_at	AB071292	0.750342	1.37647	down	0.727838	1.27586	down	0.638581	1.82539	down	0.747552	1.46697	up	0.910593	1.1478	up
ARF	Os.50772.1.S1_at	AK067927	0.223597	1.28086	down	0.549682	1.11349	down	0.912916	1.01756	up	0.964039	1.00684	down	0.606634	1.05902	up
ARF	Os.6367.1.S1_a_at	AB071291	0.0105797	3.36215	down	0.000245	5.27571	down	0.00424078	1.55184	down	0.741362	1.08938	down	0.000228	2.58412	down
ARF	Os.6367.1.S1_at	AB071291	0.0553966	3.26813	down	0.00115067	3.62848	down	0.0444029	1.42188	down	0.855425	1.04602	up	0.00616945	2.09554	down
ARF	Os.6367.2.S1_x_at	AB071291	0.00153852	3.02776	down	0.00781501	3.23306	down	0.0897129	1.41359	down	0.750103	1.07715	down	0.0290108	1.89631	down
ARF	Os.7177.2.S1_a_at	AK071455	0.484254	1.39944	down	0.251292	1.86277	down	0.591155	1.33122	up	0.0581782	2.75444	down	0.358119	1.40132	down
ARF	Os.8374.1.S1_at	AK100795	0.0441901	3.04004	down	0.0102924	3.17312	down	0.376103	1.28143	down	0.169954	1.42976	down	0.0561769	2.57067	down
ARF	OsAffx.2509.1.S1_at	BGIOSSFCE005181.1	0.403023	1.70004	up	0.00822628	2.88816	up	0.0111351	2.28358	up	0.855915	1.03847	up	0.77429	1.05698	down
ARID	Os.11765.1.S1_at	AK065847	0.0206016	1.51855	up	0.0447366	2.09019	up	0.119766	1.14129	up	0.410323	1.06378	up	0.0456278	1.49997	up
ARID	Os.12814.2.S1_at	AK064549	0.509587	1.18154	down	0.0738624	1.34385	down	0.409541	1.11302	up	0.167154	1.46962	down	0.00295688	1.67753	down
ARID	Os.12814.3.S1_at	LOC_Os06g41730.1	0.38554	1.091	up	0.939087	1.00754	up	0.524009	1.07248	up	0.568085	1.07455	up	0.409153	1.09181	up
ARID	Os.12814.3.S1_x_at	AK099075	0.2622	1.24235	up	0.0651046	1.49559	up	0.572517	1.10356	up	0.425673	1.11036	down	0.432251	1.10875	up
ARID	Os.36729.1.A1_at	LOC_Os09g26390.1	0.126659	1.11258	up	0.113616	1.12085	up	0.784284	1.01524	up	0.709055	1.05328	down	0.15953	1.08658	up
ARID	Os.52973.1.S1_at	BGIOSSBCE027928.1	0.473046	1.06557	up	0.303111	1.18945	up	0.151026	1.12454	up	0.340334	1.29468	down	0.138537	1.07287	up
ARID	Os.54897.1.S1_at	LOC_Os02g48370.1	0.799891	1.07435	up	0.282004	1.58586	down	0.605365	1.1929	down	0.107505	1.67758	up	0.871881	1.03842	down
ARR-B	Os.11949.1.S1_at	AB246780	0.00152261	2.11385	up	0.0360174	2.07641	up	0.282377	1.13333	up	0.21247	1.25175	up	0.0443006	1.34584	up
ARR-B	Os.19406.1.S1_at	AK101165	0.0604567	1.60054	up	0.218348	1.28516	up	0.866846	1.02453	down	0.24298	1.42426	up	0.0319913	1.26142	up
ARR-B	Os.27847.1.S1_at	AK100530	0.0314313	1.50798	up	0.0140073	1.58115	up	0.161871	1.12768	up	0.260743	1.27675	up	0.000282	1.32498	up
ARR-B	Os.49428.1.S1_at	LOC_Os01g67770.1	0.0608235	1.40906	up	0.00574473	2.35014	up	0.736434	1.04585	up	0.22395	1.33722	up	0.00340062	2.24361	up
ARR-B	Os.5243.1.S1_at	AK120648	0.0201504	2.27888	up	0.014834	2.89028	up	0.546691	1.02994	up	0.131966	1.82669	up	0.00917067	2.44209	up
AUX/IAA	Os.10109.1.S1_at	AK068213	0.44796	1.27516	down	0.427479	1.09616	down	0.0906171	1.09396	up	0.0860544	1.09311	down	0.8516	1.0101	up
AUX/IAA	Os.11608.1.S1_at	LOC_Os01g53880.1	0.018129	2.96962	up	0.0264267	3.60939	up	0.11924	1.40327	down	0.349011	1.62008	up	0.00399574	3.06577	up
AUX/IAA	Os.11876.1.S1_s_at	CT832608	0.587363	1.08676	down	0.825332	1.01566	up	0.619004	1.0377	up	0.835517	1.01238	down	0.819045	1.02219	up
AUX/IAA	Os.12733.1.S1_at	AK066156	0.764196	1.11634	up	0.249017	1.52169	up	0.673445	1.19344	down	0.63078	1.27019	down	0.479122	1.34902	up
AUX/IAA	Os.12733.2.S1_at	AK072001	0.24548	1.10206	down	0.167387	1.21753	up	0.322773	1.06723	up	0.64505	1.02721	down	0.237755	1.10163	up
AUX/IAA	Os.12733.3.S1_x_at	AK066156	0.17314	1.22611	down	0.322765	1.08635	up	0.680727	1.03268	up	0.109901	1.1157	up	0.0582293	1.18078	up
AUX/IAA	Os.15798.1.S1_at	AK102541	0.216807	1.714	up	0.00977017	2.69807	up	0.119574	1.80291	down	0.93212	1.02402	up	0.20943	1.5388	up
AUX/IAA	Os.17655.1.S1_at	AK066518	0.304822	1.29665	up	0.372212	1.22539	up	0.551476	1.13473	up	0.159741	1.23175	up	0.019619	1.22761	up
AUX/IAA	Os.18169.1.S1_at	AK103865	0.117945	1.42568	up	0.37965	1.24499	up	0.0166809	2.03225	down	0.0179377	2.07649	up	0.0627722	1.48336	up
AUX/IAA	Os.18169.2.S1_at	CT828381	0.181836	1.26317	up	0.364218	1.19731	up	0.604628	1.10379	down	0.0877231	1.45868	up	0.989809	1.00256	down
AUX/IAA	Os.18169.2.S1_x_at	CT828381	0.309542	1.49307	up	0.673353	1.15948	up	0.607138	1.26278	down	0.188438	1.75011	up	0.901418	1.06053	up
AUX/IAA	Os.19952.1.S1_at	AK100314	0.635765	1.07004	up	0.51986	1.09466	up	0.322242	1.34924	up	0.993926	1.00222	down	0.294579	1.38233	up
AUX/IAA	Os.23256.1.S1_at	AK073365	0.090282	2.93685	up	0.0199281	7.5766	up	0.557981	1.12592	up	0.0532483	2.99156	up	0.015776	3.47857	up
AUX/IAA	Os.26512.1.S1_at	LOC_Os03g58350.1	0.463033	1.87668	down	0.19099	3.25766	down	0.21325	1.5465	up	0.0771376	2.61111	down	0.150909	1.48296	down
AUX/IAA	Os.4806.1.S1_at	AK069892	0.812056	1.12759	up	0.0308364	2.02367	up	0.106472	1.09929	up	0.0680363	1.20527	up	0.00332998	1.40376	up
AUX/IAA	Os.4822.1.S1_at	AK100080	0.897029	1.03644	up	0.0633872	1.399	up	0.118835	1.20282	down	0.225212	1.13886	up	0.370553	1.10035	up
AUX/IAA	Os.49290.1.S1_at	AK069376	0.151664	1.60085	down	0.151034	1.36711	down	0.512304	1.12346	down	0.0113349	1.33785	up	0.0912309	1.17028	down
AUX/IAA	Os.49290.1.S1_x_at	AK061037	0.104846	1.3864	down	0.105467	1.2376	down	0.306927	1.1335	down	0.0478786	1.31859	up	0.501959	1.09426	down
AUX/IAA	Os.52594.1.S1_at	AK068232	0.00774603	9.36966	up	0.011737	4.75547	up	0.749952	1.05697	down	0.001	6.15563	up	0.00980167	2.45334	up
AUX/IAA	Os.7355.1.S1_at	AK121870	0.00876942	3.03912	down	0.00123788	4.01755	down	0.623096	1.07432	down	0.779622	1.14717	down	0.0135168	3.0007	down
AUX/IAA	Os.7687.1.S1_at	LOC_Os06g22870.1	0.35487	1.28233	down	0.361941	1.15085	down	0.810365	1.01732	down	0.980779	1.00136	up	0.59371	1.07325	down
AUX/IAA	Os.7855.1.S1_at	AK073361	0.11213	1.94805	down	0.0782874	2.15063	down	0.205054	1.30471	up	0.0445654	1.55165	down	0.0685026	1.26078	down
AUX/IAA	Os.8585.1.S1_at	LOC_Os03g53150.1	0.234412	1.83822	down	0.0727262	1.53571	down	0.148064	1.13283	up	0.00159397	1.16313	down	0.00396246	1.13924	down
AUX/IAA	Os.8618.1.S1_at	AK071192	0.079308	2.17094	up	0.710272	1.04636	up	0.00323718	1.60471	down	0.176983	1.42396	up	0.0821494	1.87314	up
AUX/IAA	Os.8622.1.S1_at	AK103483	0.962306	1.01215	down	0.292775	1.14631	up	0.0350855	1.21495	down	0.221683	1.06396	up	0.267723	1.17739	up
AUX/IAA	Os.8928.1.S1_at	LOC_Os05g48590.1	0.512889	1.11705	up	0.0900332	1.12674	up	0.184467	1.22869	down	0.95679	1.01351	up	0.798848	1.05505	up
AUX/IAA	Os.9069.1.S1_at	LOC_Os01g08320.1	0.441159	1.2531	up	0.0180824	2.18635	up	0.056248	1.32676	down	0.450288	1.2579	up	0.000783	1.83576	up
AUX/IAA	Os.9356.1.S1_at	AK287679	0.807448	1.03267	up	0.0050479	1.52428	up	0.755625	1.02203	up	0.859995	1.01377	down	0.0178454	1.3314	up
AUX/IAA	Os.9945.1.S1_at	AK073044	0.929731	1.03047	down	0.0689226	1.52319	down	0.0947099	1.56387	up	0.399874	1.20907	up	0.630064	1.10825	up
AUX/IAA	OsAffx.12561.1.S1_s_at	AK066518	0.389509	1.20413	down	0.100819	1.37378	down	0.32933	1.12719	down	0.750129	1.04766	down	0.477702	1.10515	up
AUX/IAA	OsAffx.15562.1.S1_s_at	AK121989	0.153915	1.92711	down	0.0585388	1.78124	down	0.167474	1.20368	down	0.172423	1.23157	up	0.125048	1.35907	down
AUX/IAA	OsAffx.25512.1.S1_s_at	BGIOSSBCE011179.1	0.0778431	1.8512	down	0.125682	1.61745	down	0.0976428	1.74028	up	0.888865	1.0278	down	0.148811	1.39119	down
AUX/IAA	OsAffx.25512.1.S1_x_at	BGIOSSBCE011179.1	0.142867	4.94334	down	0.186707	1.65922	down	0.105861	2.09042	up	0.0433214	1.38992	down	0.206637	1.61894	down
AUX/IAA	OsAffx.26801.1.S1_x_at	LOC_Os05g09480.1	0.671102	1.22256	up	0.313866	1.36933	up	0.936632	1.02215	down	0.882492	1.036	up	0.500887	1.16648	up
BBR/BPC	Os.10575.1.S1_at	AY957505	0.454578	1.17321	up	0.0333349	1.54704	up	0.844726	1.02458	up	0.0663781	1.17628	up	0.017804	1.33254	up
BBR/BPC	Os.20496.2.S1_a_at	AK063643	0.192491	1.25447	down	0.0933013	1.36943	down	0.28211	1.17506	up	0.0216399	1.44947	down	0.041353	1.38905	down
BBR/BPC	Os.23269.1.S1_s_at	AK063643	0.195049	1.30604	down	0.168549	1.40553	down	0.474968	1.13491	up	0.0379259	1.37081	down	0.0494679	1.26521	down
BBR/BPC	Os.23269.1.S1_x_at	AY570521	0.19161	1.50184	down	0.51156	1.21164	down	0.942308	1.01793	down	0.0645989	1.21776	down	0.596678	1.09035	down
BES1	Os.1302.1.S1_at	LOC_Os01g10610.1	0.121212	1.4157	up	0.678818	1.09789	up	0.00513582	1.64967	down	0.834848	1.02033	up	0.266092	1.21756	up
BES1	Os.54005.1.S1_at	AK101229	0.0981701	1.46542	up	0.540032	1.07001	up	0.311667	1.1143	up	0.0227361	1.73986	up	0.810604	1.05839	up
BES1	Os.54781.1.S1_at	LOC_Os07g39220.1	0.00707804	2.96161	down	0.0139684	3.28838	down	0.00220052	1.8759	down	0.964657	1.00684	down	0.736833	1.04035	up
BES1	OsAffx.24237.1.S1_x_at	AK101229	0.262204	1.46663	up	0.07003	1.2098	up	0.245473	1.27131	up	0.0603015	1.63647	up	0.969482	1.0124	up
BES1	OsAffx.24237.2.S1_at	LOC_Os02g13900.1	0.0883946	1.66748	up	0.0365532	2.35583	up	0.877262	1.03462	down	0.135527	1.38353	up	0.218803	1.531	up
bHLH	Os.10300.1.S1_at	LOC_Os01g01840.1	0.881092	1.05818	down	0.599539	1.24991	down	0.000747	60.017	up	0.217626	2.11551	down	0.512347	1.2538	down
bHLH	Os.10300.1.S1_x_at	LOC_Os01g01840.1	0.114385	2.39707	down	0.859146	1.04962	up	0.0017825	7.40796	up	0.114891	2.09142	down	0.34574	1.37404	down
bHLH	Os.10316.1.S1_at	AK243674	0.0249951	2.1312	up	0.0511925	1.89332	up	0.225914	1.33915	down	0.1082	1.46943	up	0.250297	1.61501	up
bHLH	Os.10830.1.S1_at	AK099291	0.854	1.04453	up	0.662618	1.12739	down	0.634568	1.04721	down	0.353115	1.12163	up	0.799014	1.03193	up
bHLH	Os.11675.1.A1_at	AK066763	0.0747635	3.4009	up	0.0148434	4.49766	up	0.052723	1.47297	up	0.084108	1.95779	up	0.0178933	2.34462	up
bHLH	Os.12030.1.S1_at	AK068254	0.107402	1.57942	up	0.0502613	1.81527	up	0.238823	1.33996	up	0.030054	1.68849	up	0.958341	1.00898	down
bHLH	Os.13595.1.S1_at	AK102594	0.471098	1.05438	down	0.2773	1.24153	up	0.0349863	1.83945	down	0.0650332	1.53622	up	0.326373	1.22174	up
bHLH	Os.13595.2.S1_x_at	AK102594	0.653707	1.05131	down	0.0461483	1.4338	up	0.124607	1.73452	down	0.108714	1.76157	up	0.345473	1.31392	up
bHLH	Os.14318.1.S1_at	CT830546	0.0415809	5.55498	up	0.0114639	6.98493	up	0.144407	2.40059	up	0.157441	2.17121	up	0.112913	2.65732	up
bHLH	Os.1443.1.S1_a_at	AK106292	0.0396559	5.97363	up	0.00074	5.28199	up	0.869222	1.06365	up	0.283562	2.34367	up	0.0439617	3.36509	up
bHLH	Os.15089.1.S1_at	AK060245	0.0779279	1.81244	up	0.0824153	1.75486	up	0.425793	1.21374	up	0.642181	1.07662	up	0.00379773	1.37642	up
bHLH	Os.16741.1.S1_a_at	AK071315	0.582203	1.08912	down	0.636857	1.07305	up	0.107189	1.31976	down	0.270475	1.15877	down	0.541593	1.07533	down
bHLH	Os.17893.1.S1_at	AK103434	0.791592	1.02475	up	0.250886	1.13583	up	0.45679	1.08308	up	0.410158	1.06103	up	0.783031	1.0233	down
bHLH	Os.18333.1.S1_at	AK102951	0.946154	1.01237	up	0.761946	1.03289	up	0.272996	1.13683	up	0.0475108	1.21017	down	0.021575	1.09492	down
bHLH	Os.19229.1.S1_a_at	AJ487830	0.0826183	1.53996	down	0.961583	1.01203	up	0.406948	1.17249	down	0.000927	2.52979	down	0.34508	1.12413	up
bHLH	Os.20361.1.A1_at	AK120902	0.953383	1.00716	down	0.72397	1.04766	down	0.27569	1.22712	up	0.922346	1.02454	down	0.10541	1.39303	down
bHLH	Os.20775.1.S1_at	LOC_Os09g32510.1	7.67e-05	3.17954	down	0.0150868	2.31954	down	0.792757	1.01968	down	0.0676951	1.51669	down	0.0117452	1.65586	down
bHLH	Os.21231.1.S1_at	LOC_Os01g38610.1	0.113552	1.59916	up	0.0405842	1.87616	up	0.262478	1.75338	down	0.431659	1.54862	up	0.103876	2.85081	up
bHLH	Os.2233.1.S1_at	AB021079	0.337478	1.29502	down	0.883795	1.04379	up	0.33955	1.42104	up	0.847268	1.06674	down	0.572406	1.2299	down
bHLH	Os.23082.1.S1_at	AK065864	0.33662	1.4175	down	0.102391	1.61738	up	0.684855	1.0906	down	0.931616	1.02063	up	0.0255794	1.45037	up
bHLH	Os.23257.1.A1_at	AK243447	0.749559	1.08027	down	0.117696	1.4946	down	0.000425	2.81615	down	0.0282818	1.35131	up	0.272751	1.16883	up
bHLH	Os.24540.1.A1_at	LOC_Os03g51910.1	0.608107	1.30401	down	0.390852	1.47156	down	0.91381	1.04494	down	0.0617587	1.51459	down	0.279793	1.18768	down
bHLH	Os.26054.1.S1_at	BGIOSSFCE002247.1	0.530392	1.86139	up	0.269483	2.96846	up	0.669577	1.70791	up	0.432646	2.43526	up	0.348706	3.00046	up
bHLH	Os.26054.1.S1_s_at	AK243674	0.0357404	1.52209	up	0.609866	1.08711	up	0.115553	1.49931	down	0.236672	1.48508	up	0.598272	1.2509	up
bHLH	Os.26488.1.S1_at	AK068593	0.0275805	1.93276	up	0.137628	2.03359	up	0.771033	1.05735	up	0.973132	1.00876	up	0.104951	1.32666	up
bHLH	Os.26508.2.S1_a_at	AB110223	0.000896	1.78194	up	0.0323957	2.022	up	0.111481	1.10118	up	0.0463347	1.30231	up	0.000763	1.4392	up
bHLH	Os.27243.1.S1_at	AK068017	0.0573707	1.59726	up	0.0426419	3.61005	up	0.316296	1.19351	up	0.601422	1.08866	down	0.00830921	2.11997	up
bHLH	Os.27522.1.S1_x_at	AK067446	0.152342	1.528	up	0.00677157	1.76699	up	0.659035	1.05593	down	0.0819246	1.73839	up	0.0074415	1.71176	up
bHLH	Os.27522.2.S1_at	LOC_Os03g58330.1	0.815546	1.03473	up	0.324551	1.1568	up	0.359054	1.10007	down	0.628891	1.07732	up	0.620127	1.06656	up
bHLH	Os.27587.1.S1_at	AK287925	0.0085266	4.5836	down	0.0202557	2.76031	down	0.207333	1.32009	up	0.0655519	2.00624	down	0.0215431	1.61931	down
bHLH	Os.27705.1.S1_a_at	AK102252	0.202207	1.49562	down	0.190582	1.35458	up	0.380298	1.20147	down	0.157999	1.19818	up	0.376365	1.16982	up
bHLH	Os.27705.1.S1_at	AK102252	0.12561	1.54485	down	0.108712	1.3412	up	0.647309	1.06213	down	0.635978	1.03161	up	0.974688	1.00291	down
bHLH	Os.30044.1.S1_a_at	AK070332	0.270395	1.80994	up	0.0410699	2.22881	down	6.21e-05	1.6498	up	0.603218	1.04291	up	0.0174788	1.34403	down
bHLH	Os.30520.1.S1_at	LOC_Os04g35010.1	0.663302	1.49285	down	0.36102	2.39372	up	0.311541	1.70639	up	0.866247	1.15933	down	0.00251123	4.7849	down
bHLH	Os.31303.1.S1_at	LOC_Os03g08930.1	0.676176	1.13321	down	0.685447	1.20939	up	0.5268	1.24154	down	0.538003	1.15814	down	0.216861	1.4063	up
bHLH	Os.32078.1.S1_at	CT831219	0.0421601	2.58258	down	0.0462597	2.53326	down	0.759779	1.10219	down	0.558151	1.16201	down	0.172314	1.43883	down
bHLH	Os.32526.2.S1_x_at	AK101279	0.040316	1.72967	up	0.0350101	1.77423	up	0.743434	1.04513	down	0.410566	1.12925	up	0.0320504	1.47558	up
bHLH	Os.33544.1.S1_at	AK100177	0.51577	1.82102	down	0.23068	3.42125	down	0.686947	1.19443	up	0.100333	1.97607	down	0.158578	1.73555	down
bHLH	Os.34549.1.S1_at	AY222337	0.00355611	2.45856	down	0.00252499	1.99581	down	0.0081454	1.59307	down	0.12615	1.66919	down	0.0190066	1.5315	down
bHLH	Os.35707.1.S1_at	AK066188	0.895881	1.08581	up	0.900204	1.06226	down	0.226722	1.16422	up	0.480945	1.31955	up	0.303691	1.12262	down
bHLH	Os.3825.1.S1_at	LOC_Os01g13460.1	0.00403177	1.98348	up	0.0333689	2.34259	up	0.452202	1.13458	down	0.283646	1.23134	up	0.133319	1.35478	up
bHLH	Os.38400.1.S1_at	LOC_Os09g29830.1	0.726328	1.16251	up	0.956432	1.0223	up	0.758705	1.14298	up	0.902978	1.0344	down	0.12799	1.5861	up
bHLH	Os.38423.1.S1_at	AB115668	0.216484	3.36804	up	0.15899	1.95952	up	0.192734	2.40349	down	0.189565	2.35615	up	0.0714951	4.32222	up
bHLH	Os.44516.1.S1_x_at	AK060245	0.00705046	1.62213	up	0.126343	1.69548	up	0.415261	1.07652	up	0.604491	1.06373	up	0.03016	1.29137	up
bHLH	Os.4548.1.S1_at	LOC_Os04g52770.1	0.0565309	1.28666	down	0.0723827	1.18242	up	0.00244419	2.51736	down	0.605457	1.08018	up	0.370615	1.12646	down
bHLH	Os.45983.1.S1_x_at	CT833046	0.0123114	1.46674	up	0.0140689	1.68261	up	0.743571	1.02457	down	0.274187	1.14792	up	0.0122955	1.30875	up
bHLH	Os.46443.1.S1_at	AK288082	0.390184	1.46994	up	0.0528718	1.24874	up	0.38756	1.18596	down	0.904302	1.02184	up	0.347658	1.21779	up
bHLH	Os.46563.1.S1_a_at	LOC_Os10g39750.1	0.352816	1.65949	up	0.0276417	3.4168	up	0.504189	1.2504	down	0.000715	3.88387	up	0.0493176	3.18307	up
bHLH	Os.46563.1.S1_at	LOC_Os10g39750.1	0.211489	1.95805	up	0.0197927	4.05923	up	0.885943	1.05078	down	0.0105842	3.78296	up	0.0521676	3.16356	up
bHLH	Os.46563.2.S1_x_at	LOC_Os10g39750.1	0.199078	1.9588	up	0.007273	4.41346	up	0.891031	1.03041	up	0.00604247	3.77128	up	0.0418669	3.28023	up
bHLH	Os.46600.1.S1_at	LOC_Os10g23050.1	0.772608	1.1111	up	0.0332954	1.95315	up	0.350705	1.23423	up	0.0443501	2.50277	up	0.43974	1.26628	up
bHLH	Os.46956.1.S1_at	LOC_Os01g50940.1	0.986419	1.01684	up	0.0749383	2.56277	down	0.287693	1.37174	down	0.596407	1.15171	up	0.214305	1.5347	down
bHLH	Os.47378.1.S1_s_at	AK101279	0.040209	1.4354	up	0.0342036	1.52291	up	0.174865	1.17804	down	0.469203	1.17756	up	0.00174665	1.65744	up
bHLH	Os.49337.1.S1_at	LOC_Os02g39140.1	0.0314875	1.71699	up	0.0376174	1.82304	up	0.945013	1.0113	down	0.0359413	1.43594	up	0.119026	1.26368	up
bHLH	Os.49628.1.S1_at	LOC_Os05g38140.1	0.0173785	1.79662	down	0.0443114	1.52621	down	0.0586376	1.46016	down	0.0556933	1.6128	down	0.01415	1.48507	down
bHLH	Os.49810.1.S1_at	AK111704	0.854758	1.08655	up	0.187342	2.47511	down	0.977886	1.01241	down	0.840292	1.05081	up	0.395961	1.2447	up
bHLH	Os.49995.1.S1_at	LOC_Os04g51070.1	0.0313952	1.611	down	0.161084	1.47585	down	0.197665	1.70791	down	0.546299	1.31471	up	0.466672	1.33609	up
bHLH	Os.5093.1.S1_at	AK100183	0.807573	1.04912	down	0.0175339	1.60221	down	0.100624	1.20977	down	0.141889	1.25877	down	0.0153199	1.64845	down
bHLH	Os.51063.1.S1_at	AK070458	0.108583	1.65521	down	0.0144615	2.91188	down	0.466054	1.38663	down	0.866147	1.06932	up	0.109523	2.40738	down
bHLH	Os.51109.1.S1_at	CT830294	0.35721	1.57165	down	0.396735	1.30332	down	0.526895	1.12863	up	0.449196	1.33959	down	0.211828	1.32421	down
bHLH	Os.5178.1.A1_s_at	AK105637	0.101708	1.63253	down	0.385287	1.30504	up	0.581558	1.18406	down	0.285603	1.46387	down	0.313988	1.39313	up
bHLH	Os.51847.1.S1_x_at	AK064057	0.487467	1.98946	up	0.0248339	3.42138	down	0.792652	1.06031	up	0.442042	1.33243	down	0.496303	1.72483	down
bHLH	Os.51847.2.S1_at	AK064057	0.341978	2.02969	up	0.217156	3.10471	down	0.435895	2.00849	down	0.651806	1.46199	up	0.886265	1.12872	down
bHLH	Os.52592.1.S1_at	AK068228	0.94805	1.07508	down	0.252664	3.36457	down	0.186268	3.36045	up	0.241314	3.95309	down	0.0956048	2.25108	down
bHLH	Os.52897.1.S1_at	LOC_Os02g23823.1	0.0704978	1.21843	up	0.0414188	1.45482	up	0.235559	1.1076	down	0.113227	1.18272	up	0.00197217	1.3098	up
bHLH	Os.5311.1.S1_at	LOC_Os08g39630.1	0.573178	1.12741	up	0.804293	1.03683	up	0.219011	1.24002	up	0.41018	1.15292	up	0.223497	1.24355	down
bHLH	Os.53254.1.S1_at	AK071601	0.917019	1.20462	down	0.593924	1.45922	up	0.0270678	4.08263	up	0.721726	1.1028	down	0.480272	1.32276	up
bHLH	Os.54081.1.S1_at	AK101749	0.409433	1.63057	up	0.919342	1.05853	up	0.667389	1.28526	up	0.577529	1.20203	down	0.352319	1.36614	up
bHLH	Os.54743.1.S1_at	LOC_Os03g15440.1	0.211132	1.32239	down	0.656178	1.13889	down	0.742148	1.0293	down	0.725479	1.08186	up	0.861435	1.02109	down
bHLH	Os.54959.1.S1_at	LOC_Os03g46860.1	0.928484	1.16046	down	0.461311	2.2175	down	0.359018	3.45622	down	0.902456	1.18072	down	0.959519	1.07886	up
bHLH	Os.55174.1.S1_at	LOC_Os08g37730.1	0.206104	2.23445	down	0.0170605	4.6529	down	0.14797	2.43513	down	0.685575	1.27788	up	0.377526	1.68431	down
bHLH	Os.56209.1.S1_at	LOC_Os08g33590.1	0.574591	1.10311	up	0.553103	1.15075	down	0.0744388	1.22408	up	0.234565	1.11583	up	0.299964	1.10328	down
bHLH	Os.56356.1.S1_at	LOC_Os11g32100.1	0.51823	2.61083	down	0.315292	3.72093	down	0.20091	2.01901	up	0.223175	3.2695	down	0.166658	2.37592	down
bHLH	Os.56950.1.S1_at	LOC_Os05g07120.1	0.751228	1.75737	up	0.517425	2.39233	down	0.443995	2.75241	down	0.839627	1.31821	up	0.5666	2.19291	up
bHLH	Os.5763.1.S1_at	AK101063	0.141792	1.68509	down	0.379289	1.08527	down	0.226618	1.10214	up	0.178801	1.11836	down	0.678505	1.03172	down
bHLH	Os.5860.1.S1_at	AK103779	0.0184193	5.52725	down	0.0107291	2.64964	down	0.141005	1.42054	down	0.0914278	1.86386	down	0.110577	1.52287	down
bHLH	Os.6043.1.S1_at	LOC_Os04g23550.1	0.675937	1.30413	up	0.684492	1.13109	down	0.013811	5.52611	down	0.213304	1.83148	down	0.436311	1.71581	up
bHLH	Os.7116.1.S1_at	LOC_Os03g53020.1	0.0553112	3.47698	up	0.709872	1.12665	up	0.273141	1.39565	down	0.371231	1.21336	up	0.154551	1.64129	up
bHLH	Os.7441.1.S1_at	AK120539	0.0245342	1.42815	up	0.00450627	1.70833	down	0.267417	1.12408	up	0.000547	2.5369	up	0.94597	1.00692	up
bHLH	Os.7694.1.S1_at	AK068039	0.685961	1.08897	up	0.0303334	2.57347	up	0.740263	1.08242	up	0.0977879	1.49871	down	0.163938	1.35972	up
bHLH	Os.7751.1.S1_at	LOC_Os02g47660.1	0.660282	1.29096	down	0.914044	1.03509	up	0.138981	1.54124	up	0.459803	1.21299	up	0.639752	1.23395	down
bHLH	Os.8790.1.S1_a_at	AK065667	0.64275	1.08317	up	0.392719	1.18696	up	0.874628	1.02656	up	0.591917	1.0344	up	0.0600589	1.2621	down
bHLH	Os.9216.1.S1_at	AK068704	0.233065	1.34492	up	0.666928	1.0776	down	0.270729	1.38812	down	0.318401	1.7542	up	0.506447	1.22827	up
bHLH	OsAffx.12363.1.S1_at	AK241924	0.026315	2.02681	down	0.0507083	2.43876	down	0.229322	1.64429	down	0.125353	2.02426	down	0.349592	1.74167	down
bHLH	OsAffx.12587.1.S1_s_at	LOC_Os02g51320.1	0.894491	1.07653	up	0.676102	1.33731	down	0.0614302	1.89256	up	0.84636	1.076	down	0.599342	1.13212	down
bHLH	OsAffx.13300.1.S1_at	LOC_Os03g42100.1	0.49625	1.497	up	0.814636	1.13524	down	0.990923	1.0068	down	0.824777	1.17116	down	0.314009	2.88051	down
bHLH	OsAffx.13553.1.S1_at	LOC_Os03g59670.1	0.0791743	2.14514	up	0.514629	1.25214	down	0.674944	1.1297	down	0.0907603	1.34059	up	0.0838941	1.45535	up
bHLH	OsAffx.15007.1.S1_at	LOC_Os05g38140.1	0.182693	1.48824	down	0.566984	1.16765	down	0.488154	1.19524	up	0.0265656	1.79859	down	0.0270351	1.47494	down
bHLH	OsAffx.15125.1.S1_at	BGIOSSBCE018337.1	0.057872	5.76341	up	0.357049	2.08737	up	0.649454	1.3002	down	0.152677	3.13461	up	0.151788	3.13363	up
bHLH	OsAffx.15202.1.S1_at	LOC_Os05g51820.1	0.846699	1.06713	down	0.385476	1.29288	up	0.570467	1.20134	down	0.568724	1.17306	up	0.377576	1.28712	up
bHLH	OsAffx.15360.1.S1_at	BGIOSSBCE019464.1	0.409837	1.52273	up	0.863398	1.11639	up	0.801383	1.16094	up	0.310784	1.71726	up	0.994742	1.00314	down
bHLH	OsAffx.17392.2.S1_at	LOC_Os08g38080.1	0.475204	1.54809	down	0.352111	3.96747	down	0.335076	1.41899	down	0.758169	1.20018	down	0.604585	1.23281	down
bHLH	OsAffx.1884.1.S1_x_at	BGIOSSFCE000064.1	0.4647	1.87415	up	0.0797096	3.95217	up	0.0186269	8.7395	up	0.235075	2.27634	down	0.555392	1.2629	down
bHLH	OsAffx.26114.1.S1_at	BGIOSSFCE013618.1	0.00152429	1.82364	down	0.0178787	1.50496	up	0.615007	1.1014	up	0.855719	1.05439	down	0.281736	1.30338	up
bHLH	OsAffx.27283.2.S1_at	BGIOSSBCE003521.1	0.163326	1.35386	down	0.270908	1.25111	down	0.250868	1.13834	down	0.995969	1.00031	down	0.372742	1.13183	up
bHLH	OsAffx.27480.1.S1_at	AK243447	0.306366	1.28225	down	0.0999024	1.58412	down	0.0277704	3.58067	down	0.146799	1.8444	up	0.581767	1.26073	down
bHLH	OsAffx.27510.1.S1_at	LOC_Os02g55250.1	0.333179	1.70386	up	0.287456	1.83388	up	0.893872	1.06737	up	0.596319	1.25793	up	0.0797681	1.60794	up
bHLH	OsAffx.28779.1.S1_at	AK242516	0.393773	2.214	down	0.480327	2.12482	down	0.603623	1.22776	up	0.398804	1.48052	down	0.845599	1.10018	down
bHLH	OsAffx.30076.1.S1_at	BGIOSSBCE028133.1	0.315058	1.94648	down	0.193419	2.45142	down	0.977123	1.01683	up	0.299289	1.45259	down	0.330695	1.42147	down
bHLH	OsAffx.3088.1.S1_at	BGIOSSBCE008345.1	0.020101	2.21673	up	0.0100878	4.75642	up	0.31409	1.21518	up	0.366981	1.30521	up	0.0009	2.92232	up
bHLH	OsAffx.3120.1.S1_at	BGIOSSBCE008737.1	0.194818	1.75514	down	0.195613	3.73811	down	0.682713	1.1218	up	0.180677	1.47061	down	0.0597916	1.71602	down
bHLH	OsAffx.3192.1.S1_at	BGIOSSBCE009315.1	0.547659	1.85049	up	0.738846	1.40367	up	0.60526	1.71249	up	0.6452	1.2652	up	0.936853	1.04067	up
bHLH	OsAffx.31980.1.S1_at	BGIOSSBCE034291.1	0.144159	4.39603	up	0.133208	4.44899	up	0.357821	2.99642	up	0.347604	3.04874	up	0.818665	1.27031	down
bHLH	OsAffx.32175.1.S1_at	BGIOSSBCE034975.1	0.636695	1.27402	down	0.920811	1.05146	down	0.880338	1.07096	down	0.811817	1.10678	down	0.955168	1.03092	down
bHLH	OsAffx.4046.1.S1_at	AK068039	0.815506	1.17078	up	0.435135	1.85852	down	0.416179	3.06946	down	0.393281	3.3704	up	0.776601	1.50039	up
bHLH	OsAffx.4680.1.S1_at	BGIOSSBCE018661.1	0.170078	1.32218	down	0.318861	1.31539	down	0.642803	1.09831	up	0.0362812	1.75165	down	0.216224	1.51019	down
bHLH	OsAffx.4968.1.S1_at	CT836278	0.607881	1.24989	down	0.601758	1.11889	up	0.812978	1.0367	up	0.184997	2.12056	down	0.924311	1.02612	down
bHLH	OsAffx.6120.1.S1_x_at	LOC_Os08g43070.1	0.0513204	1.90246	down	0.495169	1.13886	up	0.0303995	1.69979	up	0.208394	1.33717	down	0.169207	1.74995	down
BSD	Os.11028.1.S1_at	CT829474	0.026527	1.34165	up	0.202317	1.16391	up	0.0988777	1.17933	down	0.934917	1.01865	down	0.0211169	1.16163	up
BSD	Os.12255.1.S1_a_at	AK103570	0.000216	2.08132	up	0.00458	1.92693	up	0.423281	1.06936	up	0.0845744	1.51138	up	0.0113379	1.52444	up
BSD	Os.16410.1.S1_s_at	LOC_Os06g07820.1	0.000866	2.93966	up	0.000202	3.83178	up	0.175236	1.17556	down	0.0152338	2.5244	up	0.000198	3.02749	up
BSD	Os.17884.1.S1_at	LOC_Os07g45310.1	0.241886	1.14935	up	0.846849	1.03043	up	0.481203	1.07821	up	0.556787	1.04146	up	0.323972	1.05592	down
BSD	Os.27573.1.S1_at	AK120782	0.00306557	1.62666	up	0.0252675	2.23981	up	0.940516	1.00464	down	0.0324007	1.32343	up	0.00561463	1.54665	up
BSD	Os.34745.1.A1_at	LOC_Os05g43520.1	0.0880975	1.28751	up	0.0291918	1.49849	up	0.522034	1.07258	up	0.727248	1.02541	down	0.0349511	1.31663	up
BSD	Os.43688.1.S1_at	AK288570	0.644923	1.04063	down	0.234696	1.29408	down	0.359417	1.16382	up	0.350302	1.16162	down	0.325266	1.17094	down
BSD	Os.49597.1.S1_at	AK101892	0.141481	1.23593	down	0.0641197	1.35556	down	0.559857	1.06795	up	0.00108676	1.59711	down	0.0647866	1.19908	down
BSD	Os.9232.1.S1_x_at	AK242793	0.0978503	1.3843	down	0.176162	1.20301	down	0.00313562	1.27646	down	0.554655	1.08177	down	0.389993	1.05826	down
BSD	OsAffx.26639.1.S1_at	LOC_Os04g56654.1	0.118284	1.27443	down	0.266199	1.48968	down	0.748508	1.01801	up	0.946496	1.01153	down	0.586782	1.0406	down
BSD	OsAffx.7300.1.S1_at	AK120782	0.279309	1.43727	up	0.842982	1.07185	up	0.964284	1.01563	down	0.16365	1.5758	up	0.688082	1.17603	up
BSD	OsAffx.7300.1.S1_x_at	AK120782	0.00643772	1.57972	up	0.00874561	2.09945	up	0.162085	1.18388	up	0.95909	1.00965	down	0.0435222	1.34044	up
bZIP	Os.10220.1.S1_at	AB051295	0.277296	1.6168	up	0.0220513	1.87785	up	0.375744	1.11353	down	0.303774	1.1532	down	0.00577368	1.63528	up
bZIP	Os.10686.1.S1_at	LOC_Os06g41770.1	0.957688	1.01354	down	0.0656029	1.53619	down	0.160837	1.25847	up	0.166004	1.3582	down	0.0306316	1.65177	down
bZIP	Os.11781.1.S1_at	AK072062	0.828694	1.06929	up	0.293128	1.22906	down	0.563177	1.1157	down	0.0439046	1.38123	down	0.674902	1.05748	down
bZIP	Os.136.1.S1_a_at	AK068589	0.0103696	4.36311	up	0.0129765	2.39847	up	0.564022	1.09553	up	0.0325723	3.16249	up	0.0485104	1.72159	up
bZIP	Os.1502.1.S1_at	AB053473	0.165041	1.38137	up	0.0172957	1.39251	up	0.79482	1.02312	down	0.834496	1.04449	down	0.0286711	1.37174	up
bZIP	Os.1503.1.S1_at	AB053474	0.270939	1.81835	up	0.0033452	4.05215	up	0.866503	1.03107	down	0.409685	1.17831	up	0.00128472	2.74895	up
bZIP	Os.15711.1.S1_at	AK065873	0.0377994	1.54274	down	0.399193	1.07879	down	0.0968199	1.24205	down	0.0916696	1.38548	down	0.289073	1.13915	up
bZIP	Os.15927.1.S1_s_at	LOC_Os08g43090.1	0.259039	1.17156	up	0.948043	1.01273	down	0.116958	1.28931	up	0.268822	1.10698	down	0.743809	1.03343	down
bZIP	Os.16025.1.S1_s_at	AK241558	0.573499	1.33175	down	0.123651	1.38227	down	0.206681	1.33104	up	0.2234	1.69931	down	0.208577	3.22154	down
bZIP	Os.16597.1.S1_s_at	AK121898	0.00941596	1.32014	down	0.315162	1.14657	up	0.793433	1.01395	up	0.124756	1.27453	down	0.397864	1.0594	down
bZIP	Os.18178.1.S1_at	LOC_Os03g03550.1	0.048088	8.19315	down	0.0407607	7.95022	down	0.237886	1.26913	up	0.000488	6.95187	down	0.000964	3.45232	down
bZIP	Os.18354.1.S1_at	LOC_Os02g58670.1	0.505649	1.23751	down	0.791328	1.08228	down	0.79142	1.09001	down	0.340455	1.29539	up	0.956597	1.01369	up
bZIP	Os.19553.1.S1_at	AK065440	0.061237	3.19376	up	0.00250602	3.46064	up	0.251251	1.34858	up	0.17217	1.49782	up	0.0120032	2.75158	up
bZIP	Os.19588.1.S1_at	LOC_Os09g13570.1	0.174988	1.27112	down	0.0204935	1.79113	down	0.318418	1.17625	down	0.653988	1.0383	down	0.580537	1.09036	down
bZIP	Os.19634.1.S1_at	AK066563	0.000824	1.62387	up	0.000185	1.64008	up	0.279531	1.0802	up	0.909995	1.01819	up	0.0231181	1.38432	up
bZIP	Os.19640.1.S1_at	AF465825	0.908478	1.00897	down	0.129205	1.17825	up	0.737784	1.0344	down	0.660454	1.0614	down	0.587448	1.04748	up
bZIP	Os.20077.1.S1_at	LOC_Os08g07970.1	0.165196	1.48993	down	0.021642	1.90924	down	0.352985	1.1855	down	0.0550373	1.8306	down	0.0218322	2.31685	down
bZIP	Os.20077.3.S1_x_at	CT833287	0.0253729	2.31266	down	0.061636	1.45658	down	0.724848	1.04547	up	0.0805628	1.93901	down	0.038674	2.75081	down
bZIP	Os.21442.1.S1_at	AK070887	0.0892516	1.69696	down	0.284969	1.3371	down	0.139729	1.2049	up	0.655915	1.11265	up	0.703712	1.03188	up
bZIP	Os.21442.1.S1_x_at	AK070887	0.0955289	1.71873	down	0.132167	1.4207	down	0.150496	1.18268	up	0.497329	1.19051	up	0.481802	1.06331	up
bZIP	Os.21464.1.S1_at	LOC_Os12g43790.1	0.0623839	2.56039	up	0.0613766	2.44752	up	0.372677	2.32315	down	0.404452	2.18652	up	0.318891	2.70442	up
bZIP	Os.2234.1.A1_a_at	AK065767	0.0261166	1.5099	up	0.0287375	1.42675	up	0.490527	1.08235	up	0.566086	1.08684	down	0.105921	1.28896	up
bZIP	Os.23107.1.S1_at	AK072267	0.346288	1.36361	down	0.291388	1.20146	up	0.223982	1.14896	up	0.410342	1.09433	down	0.543708	1.12197	up
bZIP	Os.23469.1.S1_at	LOC_Os05g37170.1	0.0052185	2.51742	up	0.000344	3.95455	up	0.387298	1.56762	down	0.20623	2.13359	up	0.0688162	3.92153	up
bZIP	Os.25548.1.A1_at	AK101338	0.00190837	3.47508	up	0.0179244	2.49855	up	0.444835	2.54377	down	0.185264	7.01119	up	0.218219	5.65328	up
bZIP	Os.25548.1.A1_x_at	AK101338	0.0722119	4.47738	up	0.074014	3.85724	up	0.421424	2.15083	down	0.149223	4.95781	up	0.192778	3.8504	up
bZIP	Os.26437.1.A1_at	LOC_Os12g40920.2	0.00604437	2.94613	down	0.0651406	1.62778	up	0.480557	1.17624	up	0.00277389	3.75116	down	0.0901163	1.50703	up
bZIP	Os.26437.1.A1_s_at	AK287981	0.00244215	3.04598	down	0.0120642	1.93463	up	0.878446	1.02106	up	0.00153698	4.05342	down	0.010016	1.82258	up
bZIP	Os.26491.1.S1_at	AK111901	0.360295	1.33289	up	0.000309	2.84697	up	0.187782	1.13538	up	0.505065	1.09265	up	0.00287248	1.97502	up
bZIP	Os.26538.1.S1_at	AK059473	0.0479453	3.848	up	0.000351	7.79879	up	0.0948949	1.46117	up	0.220163	1.49977	up	0.00568864	2.6405	up
bZIP	Os.26821.1.S1_at	AK072281	0.186787	1.4199	up	0.815171	1.05019	down	0.714941	1.08262	down	0.0586401	1.33012	up	0.886155	1.01169	up
bZIP	Os.27178.1.S1_s_at	AK066906	0.5426	1.30434	up	0.139973	1.34136	up	0.846342	1.03102	up	0.453112	1.20674	up	0.647497	1.0468	up
bZIP	Os.31548.1.S1_at	AK107150	0.984391	1.03015	up	0.162755	6.50761	up	0.98727	1.01862	up	0.127448	4.39299	up	0.229538	4.17417	up
bZIP	Os.33336.1.S1_at	AK100944	0.475235	2.6961	down	0.283189	7.14725	down	0.206453	1.94705	up	0.161977	2.48238	down	0.284665	1.37578	down
bZIP	Os.3373.1.S1_at	AK065180	0.540443	1.18281	down	0.300578	1.20382	up	0.465867	1.09952	down	0.046571	1.52941	down	0.496851	1.06594	up
bZIP	Os.35049.1.S1_a_at	AB051297	0.0202244	2.95473	up	0.00451238	3.23864	up	0.154763	1.3855	down	0.0696134	3.0053	up	0.00765482	3.89465	up
bZIP	Os.37925.1.S1_a_at	AK120656	0.107541	1.425	up	0.000818	1.84272	up	0.0636358	1.14461	up	0.0559062	1.23792	up	0.000339	1.56338	up
bZIP	Os.38857.1.S1_a_at	AK289179	0.143827	1.39548	up	0.986371	1.00286	up	0.798286	1.05397	up	0.401337	1.19196	up	0.7801	1.05579	up
bZIP	Os.411.1.S1_a_at	LOC_Os01g64730.1	0.00254948	2.5607	up	0.0100411	2.62642	up	0.0486407	1.65918	up	0.600378	1.11117	up	0.0711823	1.64504	up
bZIP	Os.411.1.S1_at	LOC_Os01g64730.1	0.0256751	2.1204	up	0.00809322	3.20555	up	0.0373964	1.85482	up	0.816006	1.03639	up	0.0245008	1.84424	up
bZIP	Os.411.2.S1_x_at	LOC_Os01g64730.1	0.0252129	2.29785	up	0.00115244	2.89514	up	0.0817676	1.53376	up	0.569753	1.12904	up	0.0849858	1.69806	up
bZIP	Os.413.1.S1_at	AY333184	0.588129	1.14402	up	0.010191	1.66679	up	0.175764	1.18263	up	0.0582978	1.72238	down	0.0129128	1.28411	up
bZIP	Os.42200.1.S1_at	LOC_Os01g59760.1	0.554815	1.23868	down	0.56807	1.11276	down	0.0729268	1.13822	up	0.308731	1.06665	up	0.325702	1.08572	down
bZIP	Os.42388.1.S1_at	AK101338	0.828755	1.29176	down	0.180341	3.69983	down	0.00929255	10.3914	down	0.279153	1.27512	up	0.278574	3.28556	up
bZIP	Os.4379.1.S1_at	AB023288	0.0261931	1.48527	up	0.0347592	1.39078	up	0.987693	1.00161	down	0.355897	1.08298	up	0.175318	1.13554	up
bZIP	Os.439.1.S1_at	AB051296	0.165363	1.2379	up	0.190228	1.18188	up	0.725101	1.03642	up	0.42361	1.07409	up	0.0112994	1.25435	up
bZIP	Os.46836.1.S1_at	LOC_Os10g38820.1	0.70516	1.16728	down	0.828105	1.13233	down	0.44606	1.39618	up	0.0346353	2.68296	down	0.0134194	1.78899	down
bZIP	Os.49201.1.S1_at	LOC_Os09g29820.1	0.0729533	1.59518	down	0.0569067	1.65256	up	0.697877	1.06805	up	0.00412976	2.35147	down	0.496305	1.09954	down
bZIP	Os.49497.1.S1_at	LOC_Os09g10840.1	0.197303	1.39491	up	0.737749	1.11698	down	0.234771	1.34051	up	0.576629	1.12442	down	0.303116	1.23531	down
bZIP	Os.49514.1.S1_at	AK070674	0.38122	1.16944	down	0.114707	1.28698	up	0.57713	1.04376	up	0.134004	1.23257	down	0.0377322	1.29486	up
bZIP	Os.50121.1.S1_at	CT833105	0.581334	1.17996	down	0.280419	1.26878	up	0.661453	1.09864	up	0.486266	1.14942	down	0.829523	1.04766	up
bZIP	Os.51688.1.S1_at	LOC_Os05g41070.1	0.137567	1.34836	up	0.0209648	1.50047	up	0.468549	1.065	up	0.116088	1.13833	up	0.0742002	1.28331	up
bZIP	Os.51688.1.S1_s_at	LOC_Os05g41070.1	0.3736	1.25988	up	0.0086311	1.43925	up	0.473441	1.06612	down	0.26857	1.13587	up	0.0604557	1.30162	up
bZIP	Os.53732.1.S1_a_at	AK099600	0.260815	1.23495	down	0.706071	1.07342	down	0.763378	1.0641	down	0.23343	1.26379	down	0.918174	1.01916	down
bZIP	Os.53732.2.S1_at	AK099600	0.299685	2.03964	up	0.117425	3.06937	up	0.881585	1.09353	up	0.185462	2.83222	up	0.312462	2.0424	up
bZIP	Os.53810.1.S1_at	LOC_Os09g31390.1	0.18465	3.90364	up	0.175299	4.09284	up	0.212799	3.56096	up	0.293007	1.51216	down	0.385418	1.22366	up
bZIP	Os.53880.1.S1_at	AK100580	0.212036	1.88981	up	0.0883911	3.39147	up	0.0120067	2.27563	up	0.384577	1.13529	up	0.801064	1.03365	up
bZIP	Os.5399.1.S1_at	AK287727	0.0984178	1.39423	down	0.520776	1.10693	up	0.0379534	1.21776	up	0.0959004	1.56671	down	0.713401	1.02535	down
bZIP	Os.54058.1.S1_at	AK101620	0.00678217	1.88361	up	0.00218127	3.10038	up	0.679155	1.11558	down	0.241277	1.66093	up	0.035681	2.44879	up
bZIP	Os.54250.1.S1_at	AF005492	0.582674	1.1046	up	0.787287	1.0495	down	0.609167	1.09318	up	0.00373448	1.40581	down	0.550061	1.02802	up
bZIP	Os.54299.1.S1_at	AK103188	0.185459	1.1664	up	0.272311	1.18214	down	0.0356023	2.16995	up	0.859673	1.04248	up	0.491464	1.15277	down
bZIP	Os.5535.2.S1_x_at	CT832040	0.0574759	1.56471	up	0.118093	1.32277	up	0.478269	1.11677	down	0.491826	1.07635	down	0.15647	1.2664	up
bZIP	Os.55684.1.S1_at	LOC_Os01g55150.1	0.478783	2.23475	down	0.336128	2.54651	down	0.0364826	1.89563	up	0.273368	1.89343	down	0.108063	1.53771	down
bZIP	Os.55915.1.S1_at	AK108991	0.750747	1.06173	down	0.608444	1.15648	down	0.923501	1.02383	up	0.147441	2.03356	down	0.219985	3.67285	down
bZIP	Os.56267.1.S1_at	LOC_Os06g15480.1	0.00774613	6.43988	down	0.00138945	7.31124	down	0.00541128	2.14174	down	0.789138	1.2014	down	0.312842	1.43664	down
bZIP	Os.56880.1.S1_at	AK110526	0.537322	1.16921	down	0.952967	1.01945	up	0.847533	1.06478	up	0.526746	1.29372	down	0.325103	1.35526	up
bZIP	Os.57096.1.S1_at	LOC_Os07g48660.1	0.233304	1.26335	down	0.547026	1.1336	down	0.199333	1.40274	down	0.0898321	1.65553	up	0.755255	1.14414	up
bZIP	Os.57534.1.S1_x_at	LOC_Os08g43090.1	0.329146	1.17757	up	0.382338	1.16211	up	0.115479	1.07408	up	0.2553	1.10772	down	0.666982	1.03063	down
bZIP	Os.8070.1.S1_at	AB185280	0.0328711	1.54538	up	0.169801	1.27732	up	0.66489	1.0698	down	0.193627	1.2504	up	0.449612	1.15567	up
bZIP	Os.8561.1.S1_at	CT833768	0.0253666	1.55365	down	0.0614992	1.37917	up	0.822509	1.02892	up	0.25207	1.32583	down	0.0567041	1.40504	up
bZIP	OsAffx.11963.1.S1_at	CT835362	0.430364	1.74638	up	0.332433	2.05448	up	0.467314	1.47559	up	0.79572	1.09595	down	0.887517	1.11131	down
bZIP	OsAffx.14261.4.S1_x_at	AK059473	0.0257448	4.36584	up	0.000693	10.2457	up	0.119027	1.55828	up	0.217005	1.54503	up	0.00279982	3.07854	up
bZIP	OsAffx.18691.1.S1_at	AK287905	0.930394	1.04731	up	0.238057	2.66409	down	0.922454	1.0555	up	0.297818	2.13197	down	0.463008	1.76811	down
bZIP	OsAffx.1957.1.S1_at	LOC_Os01g07880.1	0.0624894	1.71317	down	0.775821	1.06159	down	0.570282	1.22994	up	0.241965	1.59412	down	0.64766	1.1666	down
bZIP	OsAffx.19571.1.S1_at	AK287555	0.195536	3.90151	down	0.25323	3.17963	down	0.621256	1.70122	up	0.666111	1.68327	down	0.449012	2.17124	down
bZIP	OsAffx.20062.1.S1_at	AK287981	0.00523279	3.21321	down	0.0630376	1.49807	up	0.752357	1.05049	down	0.00290525	3.84473	down	0.00817164	1.64072	up
bZIP	OsAffx.2025.1.S1_x_at	AB051296	0.364258	1.2105	up	0.100133	1.31732	up	0.3364	1.13784	up	0.91957	1.00972	up	0.11063	1.16314	up
bZIP	OsAffx.23844.1.S1_at	BGIOSSBCE003599.1	0.164317	2.01943	down	0.384487	1.22315	down	0.507502	1.11484	down	0.663016	1.11872	down	0.371585	1.16729	down
bZIP	OsAffx.23844.1.S1_s_at	LOC_Os01g58760.1	0.13441	1.71271	down	0.08359	1.39105	down	0.503547	1.07118	down	0.564702	1.10568	down	0.368126	1.30838	down
bZIP	OsAffx.23909.1.S1_at	LOC_Os01g64020.2	0.87818	1.1926	down	0.375258	2.05781	down	0.950041	1.07629	up	0.939898	1.08298	up	0.753216	1.43183	up
bZIP	OsAffx.2569.1.S1_at	LOC_Os02g10860.1	0.119244	1.55336	down	0.0448708	2.04988	up	0.130594	1.51624	up	0.10378	1.58337	down	0.715577	1.05551	down
bZIP	OsAffx.2569.1.S1_s_at	CT833768	0.0326223	1.63556	down	0.00976022	1.44166	up	0.983954	1.00303	up	0.83831	1.05857	down	0.103692	1.4064	up
bZIP	OsAffx.25727.1.S1_at	LOC_Os03g56010.1	0.461051	2.12617	up	0.446443	2.17811	up	0.499069	1.99369	up	0.147199	2.11267	down	0.880877	1.06586	down
bZIP	OsAffx.2611.1.S1_at	LOC_Os02g14910.1	0.396921	1.74833	down	0.391194	1.54355	down	0.0766385	1.51321	up	0.215473	1.44505	down	0.27568	1.11493	down
bZIP	OsAffx.28017.1.S1_at	AK241558	0.283158	1.31887	down	0.816209	1.08964	up	0.870394	1.0375	up	0.506541	1.10588	down	0.250751	1.20317	down
bZIP	OsAffx.28244.1.S1_at	LOC_Os07g03220.1	0.00756763	1.86923	down	0.0353506	1.34222	down	0.861522	1.01828	up	0.341671	1.11083	down	0.0580611	1.4445	down
C2C2-CO-like	Os.1189.1.S1_at	AB041838	0.0852725	4.54027	up	0.431676	1.61637	up	0.788875	1.16421	down	0.00416606	6.55469	up	0.0163265	3.24158	up
C2C2-CO-like	Os.12977.1.S1_at	AK072192	3.67e-05	34.7921	up	0.112419	1.40614	up	0.163076	1.32947	up	3.39e-05	23.9695	up	0.919211	1.01741	up
C2C2-CO-like	Os.13999.1.S1_at	LOC_Os02g08150.1	0.00538277	4.06086	down	0.345871	1.38302	down	0.0144558	2.14608	down	0.428344	1.41862	down	0.00623555	2.46252	up
C2C2-CO-like	Os.15757.1.S1_at	LOC_Os02g39710.1	0.0164636	2.05547	down	0.00287516	1.82836	up	0.00206166	1.17869	up	1.85e-06	3.12562	down	0.0570558	1.25327	up
C2C2-CO-like	Os.16422.1.S1_s_at	CT833687	0.120794	3.36804	down	0.226454	1.38746	up	0.262352	1.16991	up	0.0536544	2.30732	down	0.0729355	1.3717	up
C2C2-CO-like	Os.17487.1.S1_at	AK120563	0.703818	1.08974	up	0.00389747	2.52061	up	0.226583	1.16326	up	0.511576	1.20331	down	0.000407	2.37454	up
C2C2-CO-like	Os.25599.1.A1_at	AK099722	0.00163006	5.34965	up	0.010198	2.14403	up	0.477313	1.09211	down	0.00526268	4.5286	up	0.0185635	1.71855	up
C2C2-CO-like	Os.3395.1.S1_at	AB001882	0.0243783	1.79602	up	0.0114951	2.71532	up	0.0853867	1.45773	up	0.256627	1.37819	up	0.0127301	1.55053	up
C2C2-CO-like	Os.3399.1.S1_at	AB001887	0.0374493	29.4728	down	0.650777	1.22246	down	0.0193451	7.70855	down	0.138699	3.5674	down	0.262038	1.82579	up
C2C2-CO-like	Os.3400.1.S1_s_at	AB001888	0.000223	9.97023	up	0.0159095	2.05936	up	0.509977	1.11045	down	5.67e-05	8.97729	up	0.00128727	1.93781	up
C2C2-CO-like	Os.38848.1.S1_at	LOC_Os06g15330.1	0.0384175	2.47471	up	0.0932764	3.13776	down	0.145176	2.18808	down	0.0589204	3.41579	up	0.37662	1.62805	down
C2C2-CO-like	Os.46006.1.S1_at	AK120101	0.0697055	2.00104	down	0.016206	3.2528	down	0.191606	1.74774	down	0.982273	1.00821	down	0.0881584	3.0902	down
C2C2-CO-like	Os.46598.1.S1_a_at	AK121024	0.00323145	4.00888	down	0.596257	1.07495	up	0.403375	1.22727	down	0.0221613	2.37622	down	0.400424	1.24509	up
C2C2-CO-like	Os.49294.1.S1_at	AK120589	0.000252	11.8768	up	0.00369524	2.38757	up	0.832888	1.04505	down	0.00191351	5.48583	up	0.0157618	2.53168	up
C2C2-CO-like	Os.50246.1.S1_at	AK120314	0.162742	4.14121	up	0.598085	1.83752	up	0.794064	1.36295	down	0.156322	6.36172	up	0.976573	1.03292	down
C2C2-CO-like	Os.50246.1.S2_at	LOC_Os02g49880.1	0.65404	1.72031	down	0.444171	2.69513	down	0.639585	1.74039	up	0.732324	1.21793	down	0.840569	1.06876	up
C2C2-CO-like	Os.50246.2.S1_x_at	AK120314	0.00412231	4.05495	up	0.483322	1.23655	down	0.888117	1.02428	up	0.0477322	3.03653	up	0.236011	1.26929	up
C2C2-CO-like	Os.7920.1.S1_at	AK243265	0.0301122	3.30778	down	0.0126494	1.82317	up	0.800637	1.03255	down	0.0652404	1.91067	down	0.00396757	1.78646	up
C2C2-Dof	Os.10235.1.S1_at	LOC_Os07g48570.1	0.00712211	1.89808	down	0.0412364	1.44725	up	0.917253	1.01649	up	0.0396559	2.01312	down	0.168084	1.26013	up
C2C2-Dof	Os.10328.1.S1_at	LOC_Os03g55610.1	0.288865	1.69996	down	0.773664	1.12173	down	0.382055	1.4133	up	0.256876	1.85738	down	0.87381	1.03759	down
C2C2-Dof	Os.10747.1.S1_s_at	AK241364	0.0174168	2.69636	down	0.235154	1.35108	up	0.198027	1.40228	down	0.114053	1.22591	down	0.052488	1.2002	up
C2C2-Dof	Os.11786.2.S1_at	LOC_Os01g15900.1	0.21229	1.56215	down	0.00625087	4.684	up	0.760511	1.09025	up	0.0899797	2.36169	down	0.00961155	2.86108	up
C2C2-Dof	Os.11786.2.S1_x_at	AK063318	0.0182777	1.84026	down	0.00308439	4.73695	up	0.873275	1.02548	down	0.120127	2.06903	down	0.00217634	3.12132	up
C2C2-Dof	Os.11987.1.S1_at	CT831856	0.15006	1.33566	down	0.0122678	2.59305	up	0.433044	1.12862	up	0.383351	1.53819	down	0.00437713	1.72439	up
C2C2-Dof	Os.15992.1.S1_at	LOC_Os04g58190.1	0.395827	1.31977	up	0.239492	1.22995	up	0.369572	1.34595	up	0.477442	1.28434	down	0.740278	1.17033	up
C2C2-Dof	Os.35204.1.S1_at	AK068542	0.0197114	1.70077	up	0.873407	1.03129	down	0.39022	1.16966	up	0.0725133	1.85797	up	0.163558	1.3651	up
C2C2-Dof	Os.35540.1.S1_at	AK066984	0.0624211	2.38552	up	0.276501	1.34772	down	0.782677	1.03617	up	0.0178499	2.08765	up	0.762789	1.03961	down
C2C2-Dof	Os.4182.1.S1_at	AB028129	0.00220206	1.34684	down	0.000312	2.83682	down	0.0475057	1.14924	down	0.0204574	1.44689	down	0.00247944	1.47664	down
C2C2-Dof	Os.4182.2.S1_x_at	AB028129	0.297709	1.29236	up	0.241989	1.6448	down	0.229835	1.32223	up	0.93595	1.01496	down	0.153274	1.23473	down
C2C2-Dof	Os.4183.1.S1_a_at	AB028130	0.198672	1.19772	up	0.774204	1.0381	down	0.0882461	1.34467	up	0.354899	1.23802	down	0.0808847	1.09912	up
C2C2-Dof	Os.4185.1.A1_at	AB028132	0.144718	1.48311	up	0.00455591	2.89296	up	0.440865	1.1291	down	0.261509	1.35686	up	0.0255813	1.55718	up
C2C2-Dof	Os.4186.1.S1_a_at	AB028133	0.178378	1.57301	up	0.0969197	1.55188	up	0.651457	1.14963	down	0.262777	1.44647	up	0.889694	1.0751	down
C2C2-Dof	Os.55878.1.S1_at	AK108933	0.59099	1.27335	down	0.354808	1.59518	down	0.542285	1.3177	up	0.0246703	1.76167	down	0.180009	1.26822	down
C2C2-Dof	Os.55986.1.S1_x_at	CT833621	0.714844	1.23097	down	0.140502	1.29497	down	0.798136	1.03645	down	0.0290541	1.26961	up	0.512792	1.08231	up
C2C2-Dof	Os.5736.1.S1_s_at	AK068588	0.0207215	2.15128	up	0.0367384	2.04442	up	0.782626	1.0546	down	0.0995781	1.83017	up	0.0183415	2.03368	up
C2C2-Dof	Os.5736.2.S1_x_at	AK068588	0.13637	1.66287	up	0.267086	1.37642	up	0.567892	1.23006	down	0.257235	1.71748	up	0.172071	1.67849	up
C2C2-Dof	OsAffx.12886.1.S1_at	BGIOSSFCE009925.1	0.163527	1.22061	down	0.664254	1.08815	up	0.0342364	1.3074	up	0.570749	1.05524	up	0.510638	1.11149	down
C2C2-Dof	OsAffx.14985.1.S1_at	LOC_Os05g36900.1	0.0803563	2.06409	down	0.0405337	1.84216	down	0.021489	1.64869	up	0.038981	1.6477	down	0.0109571	1.87996	down
C2C2-Dof	OsAffx.15472.1.S1_at	LOC_Os06g17410.1	0.447093	2.15513	up	0.973407	1.03354	up	0.688822	1.4927	up	0.622241	1.2517	up	0.737042	1.22642	down
C2C2-Dof	OsAffx.25425.1.S1_at	BGIOSSBCE010950.1	0.0259172	1.24251	down	0.350065	1.26862	down	0.627064	1.06419	down	0.0787414	1.3738	down	0.60008	1.06895	down
C2C2-Dof	OsAffx.28712.1.S1_at	LOC_Os07g32510.1	0.551269	1.45337	down	0.241889	1.22946	down	0.251966	1.90389	down	0.369413	1.59994	up	0.546468	1.34939	up
C2C2-Dof	OsAffx.6446.1.S1_at	CT835890	0.712682	1.07592	down	0.220961	1.44483	up	0.10244	1.58143	down	0.313562	1.33299	up	0.829552	1.04267	up
C2C2-GATA	Os.11382.1.S1_at	AK101421	0.239486	1.66118	down	0.178138	1.61972	down	0.0766597	1.38697	down	0.227816	1.20266	up	0.508289	1.18018	up
C2C2-GATA	Os.14573.1.S1_at	AK070729	0.0934664	1.35605	down	0.36225	1.16856	down	0.995812	1.0007	down	0.0620557	1.18198	down	0.18127	1.16487	down
C2C2-GATA	Os.16248.1.S1_at	CT828966	0.00242391	2.37345	down	0.0488072	3.0805	down	0.869692	1.01315	up	0.120143	1.51898	down	0.00567259	1.65573	down
C2C2-GATA	Os.16297.1.S1_a_at	AK064036	0.336283	1.41124	down	0.193823	1.72257	down	0.618333	1.17661	up	0.121642	1.50138	down	0.628676	1.13185	down
C2C2-GATA	Os.21239.1.S1_at	CT829626	0.448578	1.18005	down	0.268283	1.33794	up	0.202557	1.51167	down	0.300944	1.48982	up	0.135801	1.74831	up
C2C2-GATA	Os.27182.1.A1_at	LOC_Os02g43150.1	0.938276	1.01759	up	0.0273967	1.72891	up	0.828499	1.04988	down	0.295366	1.27483	down	0.0594491	1.74739	up
C2C2-GATA	Os.27837.1.S1_at	BGIOSSBCE020639.1	0.519321	1.36106	down	0.21631	1.67661	up	0.588076	1.14703	down	0.913281	1.02338	up	0.162625	1.59378	up
C2C2-GATA	Os.27837.2.S1_x_at	LOC_Os06g37450.1	0.364301	1.59495	down	0.419889	1.27608	up	0.937074	1.01397	down	0.415598	1.26298	down	0.855171	1.05759	down
C2C2-GATA	Os.27911.1.S1_at	AK121896	0.606914	1.85203	up	0.574212	1.95086	down	0.547489	1.66856	up	0.309404	2.16186	down	0.843758	1.17192	up
C2C2-GATA	Os.2857.1.S1_at	LOC_Os03g47970.1	0.631142	1.05282	up	0.889646	1.01529	down	0.692133	1.03922	up	0.356484	1.07788	down	0.574065	1.04571	down
C2C2-GATA	Os.42941.1.S1_s_at	AK241643	0.795352	1.10051	down	0.445494	1.35272	down	0.986506	1.00679	up	0.303617	1.30746	down	0.215258	1.52745	down
C2C2-GATA	Os.46625.1.S1_x_at	AK242292	0.980022	1.04337	down	0.559569	2.20817	down	0.453595	2.73943	up	0.171739	4.09774	down	0.421296	2.20061	down
C2C2-GATA	Os.5151.1.S1_at	AK288076	0.00551539	2.41516	up	0.00680662	3.63024	up	0.834612	1.02189	up	0.0731107	1.46733	up	0.0214287	2.04671	up
C2C2-GATA	Os.52612.1.S1_s_at	AK068306	0.332094	1.14518	up	0.758021	1.05079	down	0.907649	1.01175	up	0.460785	1.08657	up	0.741702	1.04299	down
C2C2-GATA	Os.53733.1.S1_at	AK099607	0.378381	1.44048	down	0.346289	1.74453	down	0.727557	1.06514	down	0.492162	1.13922	up	0.727832	1.12402	down
C2C2-GATA	Os.6390.1.S1_at	AK068931	0.27191	1.09759	up	0.132249	1.17856	down	0.773247	1.03535	down	0.897648	1.01573	down	0.809732	1.03538	down
C2C2-GATA	Os.7574.1.S1_s_at	LOC_Os06g48534.1	0.707104	1.07428	up	0.134333	1.19303	up	0.55329	1.04875	down	0.681935	1.02942	up	0.459039	1.04878	up
C2C2-GATA	OsAffx.20281.1.S1_at	BGIOSSFCE030534.1	0.9303	1.02638	down	0.521853	1.54303	down	0.293781	1.41188	up	0.0508872	1.79619	down	0.346403	1.8571	down
C2C2-GATA	OsAffx.24890.1.S1_at	CT828966	0.00336263	4.21095	down	0.0565582	5.2331	down	0.515335	1.15764	down	0.119313	1.57586	down	0.043821	1.99956	down
C2C2-GATA	OsAffx.24956.1.S1_at	LOC_Os03g03850.1	0.203726	2.45341	down	0.533113	1.67333	down	0.518711	1.12532	up	0.64254	1.18989	down	0.890671	1.03434	up
C2C2-GATA	OsAffx.27307.1.S1_at	CT837664	0.487152	1.55167	down	0.139487	2.50499	down	0.873091	1.07022	up	0.0854935	2.13687	down	0.313391	1.32342	down
C2C2-GATA	OsAffx.6930.1.S1_at	AK242292	0.616525	2.94861	down	0.403544	2.40667	down	0.29803	2.7104	up	0.0395658	3.12242	down	0.392355	1.21416	down
C2C2-YABBY	Os.2293.1.S1_at	LOC_Os03g44710.1	0.0839243	1.81055	down	0.0920451	1.66794	down	0.404124	1.30855	up	0.140504	1.6844	down	0.421915	1.24804	down
C2C2-YABBY	Os.33534.1.S1_s_at	AB274013	0.772102	1.05504	up	0.513181	1.10701	down	0.22807	1.2366	up	0.069608	1.28466	up	0.0274723	1.31057	up
C2C2-YABBY	Os.49773.1.S1_at	AB106553	0.0314567	2.8382	down	0.0643188	1.94887	down	0.986981	1.00438	up	0.211598	1.34857	down	0.222823	1.46207	down
C2C2-YABBY	Os.54793.1.S1_at	AB274016	0.411834	1.86242	down	0.140174	6.62202	down	0.942512	1.0519	down	0.621046	1.24556	down	0.271227	1.56198	up
C2C2-YABBY	Os.6219.1.S1_at	AB274017	0.118609	7.99851	down	0.081868	10.1362	down	0.674601	1.60557	down	0.200652	3.86101	down	0.626869	1.56094	down
C2C2-YABBY	Os.9501.1.S1_at	AK104918	0.560666	1.07675	up	0.177673	1.07808	down	0.072132	1.12918	up	0.30646	1.21362	up	0.402698	1.08281	up
C2C2-YABBY	OsAffx.20213.1.S1_at	AB274015	0.798743	1.16188	up	0.66537	1.26432	down	0.0747129	2.94359	up	0.939043	1.03127	down	0.142629	2.86865	down
C2H2	Os.11873.1.S1_at	AK103760	0.53357	1.05402	down	0.217521	1.11056	up	0.911167	1.01217	down	0.698883	1.03795	down	0.514451	1.07417	up
C2H2	Os.15874.1.A1_at	AY305864	0.124571	2.907	up	0.417324	1.68713	up	0.572818	1.23543	down	0.712351	1.20953	up	0.270811	1.46205	down
C2H2	Os.16014.1.S1_at	AK120723	0.510874	1.16566	down	0.949083	1.01229	up	0.679728	1.08885	down	0.575318	1.13173	up	0.981789	1.00605	down
C2H2	Os.16453.1.S1_at	AY219847	0.0689962	4.62406	up	0.0035915	8.12112	up	0.788791	1.03015	down	0.138464	1.75965	up	0.0180898	3.99969	up
C2H2	Os.17568.1.S1_at	AK120603	0.000731	1.28657	down	0.288626	1.21136	down	0.21867	1.11894	up	0.0663879	1.29134	down	0.446286	1.06772	down
C2H2	Os.18086.1.A1_at	AK100473	0.103179	1.30984	down	0.0612036	1.62595	down	0.288695	1.15746	down	0.526284	1.16241	down	0.0751268	1.36641	down
C2H2	Os.19512.3.S1_x_at	AK101950	0.357132	1.38186	up	0.464646	1.28308	up	0.0907506	1.24512	up	0.174327	1.20271	down	0.163542	1.25381	up
C2H2	Os.19616.1.S1_at	AK103444	0.360481	1.3807	up	0.221049	1.43916	up	0.565888	1.1786	up	0.858039	1.03358	up	0.411465	1.22424	up
C2H2	Os.21255.1.S1_x_at	AK099830	0.00455622	1.93391	up	0.00187641	2.34412	up	0.0584134	1.35755	up	0.22704	1.24	up	0.0489768	1.34068	up
C2H2	Os.21282.1.S1_at	CT828761	0.0171176	3.69597	up	0.00250403	4.92846	up	0.0948832	1.36582	up	0.0079247	2.05923	up	0.00477915	2.55411	up
C2H2	Os.23613.1.S1_at	LOC_Os06g07020.1	0.928227	1.03555	down	0.696932	1.16588	down	0.157962	2.05934	up	0.374399	1.63797	up	0.299022	1.64889	down
C2H2	Os.25045.1.S1_at	AK068803	0.289359	1.54409	up	0.011547	2.06671	up	0.64689	1.06987	down	0.0151894	1.51666	up	0.0260502	1.68428	up
C2H2	Os.257.1.S1_at	AK105834	0.283255	2.04301	down	0.157136	1.95108	down	0.00559386	1.80035	up	0.88769	1.03636	down	0.139887	1.44138	down
C2H2	Os.27727.1.S1_s_at	CT835052	0.443369	1.54294	down	0.78025	1.09929	down	0.0542064	1.397	down	0.462627	1.1725	down	0.23956	1.29136	down
C2H2	Os.32996.1.S1_at	AK102141	0.0208442	1.39468	up	0.160286	6.30722	down	0.154429	1.35082	up	0.250802	1.35459	up	0.349607	1.19004	down
C2H2	Os.33140.1.A1_a_at	AK101631	0.250735	1.17773	up	0.125908	1.11333	up	0.329379	1.04517	down	0.216019	1.30139	down	0.0414542	1.21371	up
C2H2	Os.36152.1.S1_at	LOC_Os01g63980.1	0.127608	12.9421	up	0.201171	4.25149	up	0.419074	2.48809	up	0.810506	1.29179	up	0.611054	1.78925	up
C2H2	Os.37725.1.A1_s_at	AK067997	0.0347537	1.59392	up	0.014045	1.96195	up	0.180507	1.163	up	0.738017	1.12375	down	0.0142583	1.43691	up
C2H2	Os.37921.2.S1_at	LOC_Os01g57650.1	0.948781	1.05506	down	0.698329	1.40025	down	0.315236	1.93586	up	0.223675	2.86512	down	0.415683	1.40011	down
C2H2	Os.4648.1.S1_at	LOC_Os01g09850.1	0.0279123	1.76074	up	0.285125	1.14095	down	0.302564	1.17286	up	0.158353	1.42583	up	0.331552	1.18746	down
C2H2	Os.4648.2.S1_x_at	LOC_Os01g09850.1	0.0468364	1.91343	up	0.533881	1.24338	up	0.429389	1.2067	up	0.0845362	1.66681	up	0.755536	1.10037	down
C2H2	Os.48706.1.S1_at	LOC_Os12g18150.1	0.538931	1.13523	down	0.0286272	1.36855	down	0.260619	1.12598	up	0.921	1.01106	up	0.340109	1.10192	down
C2H2	Os.48903.1.A1_s_at	AK102035	0.0102557	1.51664	down	0.000608	2.14313	down	0.196365	1.11182	down	0.0900274	1.32637	down	0.00397302	1.4749	down
C2H2	Os.49270.1.S1_at	AK071104	0.0311781	1.45607	up	0.0745521	1.31616	down	0.487476	1.11349	up	0.0438455	1.64334	up	0.41011	1.15194	down
C2H2	Os.50005.1.S1_at	LOC_Os08g36390.1	0.459627	1.3897	up	0.561258	1.21085	up	0.343741	1.40718	up	0.954167	1.01547	up	0.866863	1.03878	down
C2H2	Os.50050.1.S1_at	LOC_Os09g31140.1	0.206616	1.45588	up	0.55913	1.12252	up	0.0883289	3.34743	down	0.927964	1.09442	down	0.256367	3.20084	down
C2H2	Os.50556.1.S1_at	AK121826	0.0452007	1.74041	up	0.0277077	2.12692	up	0.0826438	1.53458	up	0.346824	1.38544	up	0.046512	1.72418	up
C2H2	Os.50594.1.S1_at	AK121993	0.0741789	1.53479	down	0.0168106	1.86331	down	0.074469	1.59649	down	0.836345	1.06256	up	0.659287	1.24676	down
C2H2	Os.50970.1.S1_at	AY295345	0.0328919	10.1417	up	0.0587439	3.27479	up	0.0707115	1.58354	down	0.23727	2.00055	up	0.604215	1.66964	up
C2H2	Os.51307.1.S1_at	AK105226	0.290504	2.45901	up	0.0772002	8.22435	up	0.964341	1.03794	down	0.931739	1.07992	down	0.0770313	4.21396	up
C2H2	Os.51596.1.S1_at	AK063137	0.519327	1.10068	down	0.121919	1.4796	down	0.239198	1.27583	up	0.140406	1.34024	down	0.276194	1.3465	down
C2H2	Os.51657.1.S1_at	LOC_Os08g44830.1	0.0895285	2.22167	up	0.000403	4.17885	up	0.305986	1.59044	up	0.738829	1.18208	down	0.152825	2.08208	up
C2H2	Os.52090.1.S1_at	LOC_Os02g44130.1	0.992113	1.00432	down	0.203953	5.39258	down	0.605254	1.27616	up	0.0113983	4.30792	down	0.040996	9.88112	down
C2H2	Os.52727.1.S1_at	AK068952	0.231138	1.28154	up	0.57531	1.10823	down	0.743886	1.061	down	0.0288477	1.44632	up	0.493029	1.09664	up
C2H2	Os.53057.1.S1_at	AK070634	0.34434	1.20876	down	0.5709	1.11775	down	0.477526	1.09982	down	0.477434	1.21574	up	0.561499	1.15193	down
C2H2	Os.53586.1.S1_at	AK102035	0.173986	2.14832	down	0.0881292	3.19119	down	0.44533	1.19018	down	0.0532771	1.43095	down	0.0129784	1.73101	down
C2H2	Os.54232.1.S1_at	AK102658	0.134254	9.39486	up	0.0629402	2.75963	up	0.294632	1.53686	down	0.117367	1.91725	up	0.000396	3.89948	up
C2H2	Os.55091.1.S1_at	LOC_Os01g14010.1	0.305136	2.67612	down	0.479913	1.17527	down	0.905716	1.02555	down	0.0648182	1.73286	down	0.0256413	3.76777	down
C2H2	Os.55440.1.S1_at	LOC_Os06g51140.1	0.266888	3.81271	down	0.253387	1.28509	up	0.409815	1.15019	up	0.064589	2.75253	down	0.316482	3.80838	down
C2H2	Os.55716.1.S1_at	CT833697	0.320064	1.259	down	0.0219967	2.07061	down	0.727683	1.06434	up	0.584814	1.10205	up	0.0387998	1.259	down
C2H2	Os.55921.1.S1_at	AK108997	0.0211395	4.86026	up	0.0119191	2.82417	up	0.762708	1.02886	up	0.0658227	1.6944	up	0.0886006	1.54072	up
C2H2	Os.57046.1.S1_s_at	LOC_Os03g05690.1	0.816037	1.03646	up	0.678173	1.05869	down	0.902724	1.02019	down	0.501542	1.09562	up	0.522475	1.08983	up
C2H2	Os.57118.1.S1_at	LOC_Os11g06840.1	0.96792	1.04256	down	0.789488	1.35294	down	0.713283	1.44721	up	0.811074	1.09041	up	0.490068	1.8632	down
C2H2	Os.5733.1.A1_s_at	AK288964	0.928758	1.02965	down	0.411113	1.52612	down	0.566327	1.17067	up	0.129928	1.85201	down	0.740623	1.07393	down
C2H2	Os.5755.1.S1_at	AK071320	0.13656	1.67722	up	0.0494589	1.393	up	0.265023	1.11774	down	0.102839	1.21706	up	0.0806553	1.34249	up
C2H2	Os.6107.1.A1_at	LOC_Os03g10140.1	0.0637103	1.47472	up	0.185061	1.60696	down	0.206705	1.18112	up	0.273871	1.34352	down	0.183357	1.22695	down
C2H2	Os.7912.1.S1_at	AF332876	0.117854	1.99935	up	0.374926	1.46264	up	0.175313	1.99301	down	0.214977	1.91917	up	0.131299	2.13572	up
C2H2	Os.8410.1.S1_at	AK067997	0.122454	1.81886	up	0.0151102	2.85486	up	0.0163122	3.20453	up	0.655815	1.29602	up	0.00243141	2.69321	up
C2H2	Os.8519.1.S1_a_at	AF255711	0.00205032	2.81943	down	0.00033	7.09835	down	0.158316	1.25456	down	0.200725	1.47565	down	0.00415326	4.14638	down
C2H2	Os.8726.1.S1_at	AK068243	0.285634	1.38246	up	0.00739432	2.04983	up	0.185922	1.04765	down	0.0379712	1.35925	up	0.0324205	1.489	up
C2H2	Os.8726.1.S2_at	AK068243	0.226477	1.47698	up	0.0917796	1.41581	up	0.0454731	1.39986	up	0.182742	1.29843	down	0.980636	1.00327	up
C2H2	Os.8726.2.S1_at	AK069097	0.00491225	3.07051	up	0.00315518	3.75407	up	0.106898	1.16024	down	0.0338525	1.79311	up	0.00440516	2.731	up
C2H2	Os.8726.3.S1_at	AK106432	0.00414845	2.19879	up	0.0396981	1.5161	up	0.806361	1.03172	up	0.836426	1.04517	up	0.0234848	1.64598	up
C2H2	Os.8796.2.S1_a_at	AK065024	0.784033	1.06125	up	0.0157507	2.10394	up	0.600367	1.07571	down	0.887574	1.05962	up	0.00545057	1.87008	up
C2H2	Os.9018.1.S1_at	LOC_Os03g05690.1	0.804959	1.02909	down	0.800049	1.01793	up	0.316035	1.09669	down	0.432477	1.07748	up	0.34137	1.06997	up
C2H2	Os.9025.1.A1_s_at	AK069641	0.00620949	1.95756	up	0.146539	1.22561	up	0.563745	1.06737	up	0.0151452	1.72919	up	0.0308622	1.27117	up
C2H2	Os.9772.1.S1_at	CT829129	0.168116	1.35906	up	0.163321	1.35965	up	0.868232	1.0285	up	0.325513	1.14596	up	0.0927237	1.2056	up
C2H2	OsAffx.12360.1.S1_at	LOC_Os02g35460.1	0.495353	2.81935	down	0.947454	1.02474	down	0.12451	1.53745	up	0.260836	1.26388	down	0.631459	1.08744	up
C2H2	OsAffx.16659.1.S1_at	CT836133	0.0615237	5.05851	down	0.18468	3.42077	down	0.711479	1.09501	down	0.0803348	1.41737	down	0.158502	1.8446	down
C2H2	OsAffx.17417.2.S1_at	AK287566	0.517991	2.3192	up	0.04825	6.17179	up	0.354204	1.76727	up	0.354797	1.53886	up	0.205622	1.8013	up
C2H2	OsAffx.17417.2.S1_x_at	AK287566	0.287395	1.37541	up	0.0632188	1.79709	up	0.960094	1.01368	down	0.125976	1.73005	up	0.108948	1.71396	up
C2H2	OsAffx.17906.1.S1_x_at	CT835819	0.328812	1.23115	up	0.0628754	1.64468	up	0.803213	1.06793	down	0.79341	1.06151	up	0.0767599	1.95097	up
C2H2	OsAffx.19436.1.S1_at	BGIOSSBCE033017.1	0.5495	1.20817	down	0.227536	1.56507	up	0.875791	1.04828	up	0.225963	1.61394	up	0.569327	1.19922	up
C2H2	OsAffx.24047.1.S1_at	BGIOSSBCE004786.1	0.170735	1.45612	down	0.904935	1.02082	down	0.163258	1.20816	down	0.276247	1.14277	up	0.503957	1.09576	down
C2H2	OsAffx.24908.1.S1_at	LOC_Os02g57790.1	0.0630976	2.09785	down	0.648294	1.15786	up	0.817403	1.08403	down	0.774532	1.08905	down	0.505305	1.23235	up
C2H2	OsAffx.28219.1.S1_at	CT836111	0.066428	2.01905	down	0.00833739	2.35508	down	0.858382	1.05178	down	0.612688	1.16378	down	0.174839	1.5716	down
C2H2	OsAffx.28811.1.S1_at	BGIOSSFCE023840.1	0.0209855	1.42079	up	0.00102994	1.68863	up	0.172447	1.16536	down	0.120593	1.24468	up	0.145333	1.18293	up
C2H2	OsAffx.5576.1.S1_at	BGIOSSBCE023606.1	0.441208	1.31483	up	0.0600999	1.61606	up	0.322903	1.11261	up	0.24119	1.12899	up	0.0283484	1.34989	up
C2H2	OsAffx.6132.1.S1_s_at	LOC_Os08g44190.1	0.154991	1.6455	down	0.437782	1.25112	up	0.44756	3.20384	down	0.38335	3.98966	up	0.515528	2.64393	up
C3H	Os.11140.1.S1_at	LOC_Os03g49170.1	0.851293	1.01883	down	0.208079	1.12732	down	0.0516407	1.27218	up	0.103459	1.22239	down	0.152225	1.13076	down
C3H	Os.11534.1.S1_at	AK063896	0.458126	1.23328	up	1.59e-05	2.739	up	0.030605	1.81711	up	0.657254	1.14574	down	0.0114961	2.04686	up
C3H	Os.11774.1.S1_s_at	AK099898	0.0352265	2.34916	up	0.127854	1.54515	up	0.417415	1.20353	down	0.0734863	1.63678	up	0.00900463	1.85116	up
C3H	Os.11774.1.S1_x_at	AK099898	0.0263721	2.20059	up	0.0800182	1.55506	up	0.290364	1.2403	down	0.0540568	1.5892	up	0.00484021	1.93835	up
C3H	Os.12216.1.S1_at	LOC_Os04g57600.1	0.0450302	2.09327	up	0.00114189	2.75296	up	0.546662	1.02976	down	0.0920644	1.57428	up	0.0101404	1.93805	up
C3H	Os.12914.1.S1_at	LOC_Os11g28270.1	0.89151	1.02572	down	0.237984	1.21039	down	0.291054	1.18997	down	0.467295	1.09584	up	0.807741	1.03588	up
C3H	Os.12914.1.S2_at	LOC_Os11g28270.2	0.374344	2.08522	up	0.348794	2.11421	up	0.589603	1.67836	down	0.264593	2.62452	up	0.508505	2.26518	up
C3H	Os.13470.1.S1_at	LOC_Os09g36090.1	0.190138	1.22617	up	0.0585602	1.33219	up	0.940397	1.00384	down	0.00941254	1.15522	up	0.0480841	1.12735	up
C3H	Os.14312.1.S1_at	LOC_Os12g18120.1	0.0112172	1.7687	up	0.00675825	1.79979	up	0.789542	1.02053	down	0.447434	1.09207	up	0.0443079	1.41162	up
C3H	Os.14314.1.S1_at	AK120360	0.249152	3.43954	up	0.0808747	7.47599	up	0.182137	3.55212	up	0.115504	1.74175	up	0.274704	1.41946	up
C3H	Os.14747.1.S1_at	AK064816	0.207612	1.50094	up	0.341098	1.32823	up	0.754988	1.08976	down	0.385476	1.62149	down	0.596996	1.10198	up
C3H	Os.1486.1.S1_s_at	LOC_Os01g42970.1	0.0571999	1.81309	up	0.052242	1.95732	up	0.971029	1.0088	down	0.110495	1.56825	up	0.0532756	1.78494	up
C3H	Os.14912.1.S1_at	AK111511	0.0509881	1.3951	up	0.0501047	1.48768	up	0.390378	1.10878	up	0.0754159	1.12337	up	0.0285173	1.21664	up
C3H	Os.14948.1.S1_at	AK067895	0.545603	1.16028	down	0.0403845	1.23127	down	0.983866	1.00108	up	0.00147507	1.46206	down	0.0220071	1.26045	down
C3H	Os.15421.1.S1_at	LOC_Os02g55000.1	0.0272879	1.78431	up	0.281587	1.2975	up	0.344329	1.22825	down	0.0256848	2.11438	up	0.188756	1.37258	up
C3H	Os.15421.1.S1_x_at	AK070242	0.132525	1.52874	up	0.117865	1.26809	up	0.404993	1.10771	down	0.0249816	1.67562	up	0.0142271	1.21192	up
C3H	Os.15421.2.S1_at	LOC_Os02g55000.1	0.0845605	1.9535	up	0.00260757	1.8074	up	0.0209379	1.32823	down	0.00878289	2.0398	up	0.00321045	1.6513	up
C3H	Os.15553.1.S1_at	AK122103	0.317304	1.54406	up	0.0225502	1.58844	up	0.174209	1.14355	down	0.571467	1.22053	up	0.0401618	1.40981	up
C3H	Os.18000.1.A1_at	LOC_Os06g46400.1	0.00673355	1.55112	up	0.0232078	1.34228	up	0.438234	1.10423	down	0.283464	1.1799	up	0.0502047	1.41252	up
C3H	Os.19086.1.S1_a_at	AK098948	0.0696231	1.20239	down	0.0291952	1.53419	up	0.594813	1.05666	down	0.219039	1.18294	down	0.0472417	1.31754	up
C3H	Os.19086.1.S1_at	LOC_Os01g68860.1	0.345654	1.30201	up	0.91371	1.02631	down	0.271548	1.32509	up	0.44474	1.08337	down	0.539292	1.17199	down
C3H	Os.19086.2.S1_x_at	AK098948	0.0919338	1.27576	down	0.14619	1.4912	up	0.724286	1.03692	down	0.0659146	1.27448	down	0.00378636	1.25691	up
C3H	Os.19086.3.S1_x_at	AK098948	0.522679	1.21574	down	0.0444085	2.28251	up	0.189804	1.44311	down	0.172841	1.4669	up	0.0379152	2.16101	up
C3H	Os.197.2.S1_x_at	AK100311	0.236155	1.24031	down	0.159292	1.31942	down	0.765429	1.06174	down	0.89801	1.021	down	0.534591	1.16399	down
C3H	Os.20244.1.S1_at	LOC_Os01g09620.1	0.952659	1.01306	up	0.010566	2.24531	up	2.94e-05	24.3199	up	0.820387	1.07195	up	0.00446034	2.3649	up
C3H	Os.23123.1.S1_at	AK102324	0.160704	1.31911	down	0.633377	1.09356	down	0.0278719	1.87163	down	0.200319	2.20429	down	0.58223	1.16385	down
C3H	Os.23123.1.S2_at	AK102324	0.3158	1.11415	up	0.39127	1.09259	up	0.631275	1.05136	up	0.697294	1.03283	up	0.240585	1.10291	up
C3H	Os.23145.1.S1_at	LOC_Os08g03310.1	0.220338	1.57952	up	0.0313183	2.22466	up	0.597115	1.13029	up	0.0469174	2.31634	down	0.0532084	1.4679	up
C3H	Os.25379.1.A1_at	LOC_Os02g06584.1	0.489226	1.21379	up	0.493025	1.1701	up	0.790651	1.06039	down	0.692793	1.061	up	0.844999	1.01836	down
C3H	Os.26343.1.S1_at	AK120250	0.00190638	1.55333	up	0.0116789	1.53167	up	0.101758	1.11757	down	0.0685441	1.4301	up	0.0209192	1.28699	up
C3H	Os.26790.1.S1_at	AK100455	0.850669	1.05222	up	0.197502	1.32195	down	0.231331	1.31098	up	0.790871	1.05619	down	0.180243	1.27459	down
C3H	Os.27604.1.S1_at	BGIOSSBCE008537.1	0.867969	1.01951	down	0.446652	1.10114	up	0.967078	1.0045	down	0.112459	1.12613	down	0.732123	1.03576	up
C3H	Os.31975.1.S1_at	AK106392	0.379741	1.1936	up	0.00578528	2.48914	up	0.0282067	1.46454	down	0.690906	1.04948	down	0.0209194	1.68317	up
C3H	Os.31975.1.S1_x_at	AK106392	0.973011	1.01125	down	0.0295241	1.91221	up	0.0353201	2.43794	down	0.194869	1.52364	up	0.0418049	2.3722	up
C3H	Os.32086.1.S1_at	AK101559	0.0678306	1.34104	down	0.0437224	1.42193	down	0.0329747	1.47163	down	0.0528788	1.26499	down	0.00523808	1.54607	down
C3H	Os.32086.2.S1_x_at	AK101559	0.194968	1.15751	down	0.0438416	1.40919	down	0.846608	1.01942	down	0.715395	1.02857	down	0.0578742	1.27086	down
C3H	Os.32086.3.S1_s_at	AK101559	0.144748	1.16265	down	0.0600471	1.25506	down	0.693586	1.05382	up	0.892101	1.02286	down	0.105676	1.30493	down
C3H	Os.32086.3.S1_x_at	AK101559	0.391191	1.105	down	0.183798	1.19847	down	0.11125	1.26515	down	0.155446	1.14833	up	0.229401	1.11999	down
C3H	Os.4265.2.S1_a_at	AK242341	0.309561	1.59959	up	0.00802909	2.36341	up	0.387796	1.15273	down	0.021593	1.49474	up	0.0175529	1.69116	up
C3H	Os.43170.1.S1_at	LOC_Os08g06330.1	0.654435	1.08904	up	0.634731	1.10216	down	0.478606	1.12587	up	0.571304	1.05691	down	0.904406	1.03137	down
C3H	Os.4530.1.S1_at	AK099481	0.0915143	1.4203	down	0.0158589	2.40719	up	0.13557	1.44819	down	0.129803	2.23906	down	0.0681753	1.63064	up
C3H	Os.46377.1.S1_at	LOC_Os01g42970.1	0.0203685	1.57783	up	0.00366449	1.84021	up	0.276327	1.05401	up	0.0402768	1.28055	up	0.000792	1.43515	up
C3H	Os.47665.1.S1_at	LOC_Os12g18120.1	0.193749	1.60799	up	0.154512	1.84668	up	0.348703	1.35058	up	0.293227	1.32468	up	0.251712	1.40116	up
C3H	Os.4796.1.S1_at	LOC_Os07g48410.1	0.628477	1.08664	down	0.32274	1.22343	up	0.952139	1.00885	down	0.275084	1.25513	down	0.598837	1.0843	up
C3H	Os.4796.1.S2_at	LOC_Os07g48410.1	0.527988	1.0612	up	0.159598	1.17976	up	0.603162	1.04835	up	0.207518	1.08019	down	0.00087	1.20851	up
C3H	Os.48573.1.S1_at	AK111819	0.200467	1.10878	down	0.126081	1.17454	down	0.126843	1.1863	down	0.566165	1.08642	down	0.278034	1.11094	down
C3H	Os.49042.1.A1_s_at	LOC_Os01g09620.1	0.827117	1.05212	down	0.00214553	2.11163	up	0.0558124	1.30821	down	0.887091	1.03299	up	4.62e-05	2.24699	up
C3H	Os.49095.1.S1_at	AK288601	0.374157	1.47022	up	0.643044	1.20783	up	0.434963	1.39263	up	0.892032	1.02205	down	0.713445	1.06538	up
C3H	Os.49315.1.S1_at	AK111875	0.625981	1.10662	down	0.0232214	2.31115	down	0.49241	1.16185	down	0.497546	1.13442	down	0.238839	1.3017	down
C3H	Os.49664.1.S1_at	AK064318	0.47466	2.79735	down	0.162307	5.06572	down	0.67867	1.48449	up	0.176463	9.05331	down	0.610663	1.25212	down
C3H	Os.49688.1.S1_at	AK103787	0.395234	1.14129	down	0.044557	1.50376	down	0.118793	1.31663	down	0.303903	1.13798	up	0.0711469	1.31235	down
C3H	Os.49825.1.S1_at	AK100311	0.714942	1.07214	down	0.0105408	1.63422	down	0.571243	1.17839	up	0.744136	1.10085	down	0.507271	1.22514	down
C3H	Os.49867.1.S1_at	LOC_Os02g35150.1	0.0123957	1.6949	up	0.00867015	1.88264	up	0.269482	1.14575	up	0.811623	1.0605	down	0.0520299	1.65648	up
C3H	Os.50217.1.S1_at	LOC_Os04g01480.1	0.414108	1.26968	down	0.000269	3.54637	down	0.297553	1.14498	down	0.122124	1.42206	down	0.0154855	3.08873	down
C3H	Os.51094.1.A1_at	AK060634	0.0611929	1.41915	down	0.0231153	1.60214	down	0.194111	1.05655	down	0.141432	1.33699	down	0.00776852	1.22543	down
C3H	Os.52012.1.S1_x_at	AK064528	0.631958	1.11956	down	0.430297	1.19853	up	0.7413	1.09088	down	0.462628	1.18142	up	0.582528	1.20523	up
C3H	Os.5217.1.S1_at	AK071420	0.247559	1.58709	up	0.0103413	1.81521	up	0.410354	1.21892	up	0.573404	1.19721	up	0.721283	1.08283	up
C3H	Os.54047.1.A1_at	AK101510	0.967129	1.01364	down	0.364735	1.4686	up	0.470886	2.6673	down	0.572764	2.10874	up	0.973303	1.04698	up
C3H	Os.54644.1.S1_at	LOC_Os05g50080.1	0.181402	1.19979	down	0.00473872	1.4355	down	0.0535696	1.27695	down	0.0274054	1.41669	up	0.0714246	1.3725	down
C3H	Os.54886.1.S1_at	LOC_Os06g49080.1	0.183953	1.53285	up	0.00946945	1.54357	up	0.84031	1.0243	down	0.0791575	1.3091	up	0.0204212	1.56262	up
C3H	Os.5565.1.S1_at	AK111689	0.0641234	2.01527	up	0.00044	3.81599	up	0.349037	1.20841	down	0.0917039	1.8203	up	0.0109166	3.33658	up
C3H	Os.5810.1.S1_at	AK121951	0.0875691	2.02148	up	0.00824727	2.57597	up	0.209725	1.13941	down	0.0701418	1.62756	up	0.0247771	2.25635	up
C3H	Os.6111.2.S1_at	BGIOSSBCE006082.1	0.153744	1.43523	up	0.0150596	1.69529	up	0.773285	1.0332	down	0.088183	1.15491	up	0.0927155	1.31293	up
C3H	Os.6318.1.S1_at	LOC_Os05g45020.1	0.0318621	1.67683	up	0.00326636	2.94359	up	0.542676	1.12438	up	0.0390503	1.73643	up	0.0288629	1.80062	up
C3H	Os.6398.1.S1_at	LOC_Os04g56750.1	0.00812284	1.55586	up	0.00644924	2.44767	up	0.737298	1.03683	up	0.393887	1.12776	up	0.0667998	1.45184	up
C3H	Os.7361.1.S1_s_at	LOC_Os05g41790.1	0.00438657	2.11808	up	0.274849	1.09543	up	0.326212	1.10712	up	0.0208797	1.48293	up	0.353596	1.2923	up
C3H	Os.7367.1.S1_at	LOC_Os03g61110.1	0.97638	1.00249	up	0.178485	1.10366	down	0.286194	1.0728	up	0.451125	1.03523	down	0.101914	1.15309	down
C3H	Os.7618.1.S1_at	AK111699	0.409946	1.0908	up	0.00716421	1.82793	down	0.058252	1.3204	down	0.0101219	1.49207	up	0.0971102	1.32605	down
C3H	Os.8092.1.S1_at	AK070198	0.133319	1.09954	down	0.744178	1.02943	up	0.806691	1.01793	up	0.115303	1.15849	down	0.210962	1.10232	down
C3H	Os.9029.1.S1_a_at	AK073920	0.017947	1.4122	up	0.137212	1.16367	up	0.424277	1.06918	up	0.040159	1.20659	up	0.90769	1.01365	down
C3H	Os.9029.1.S1_at	AK073920	0.00935214	1.26712	up	0.97109	1.00182	down	0.112176	1.1102	down	0.00661402	1.28956	up	0.667047	1.03666	down
C3H	Os.9029.2.S1_x_at	AK073920	0.00276369	1.17764	up	0.645926	1.03327	down	0.105369	1.05107	up	0.0215816	1.35981	up	0.909222	1.00373	up
C3H	Os.9553.1.S1_at	LOC_Os03g02160.1	0.203301	1.37783	up	0.0798354	1.31233	up	0.86021	1.01706	down	0.549071	1.05557	up	0.0992888	1.10432	up
C3H	Os.9931.1.S1_a_at	AK111633	0.0436744	1.39208	up	0.923632	1.01266	up	0.723807	1.01852	up	0.798171	1.03923	down	0.0407295	1.21611	up
C3H	Os.9931.3.S1_x_at	AK111633	0.397162	1.11889	up	0.258408	1.16151	down	0.42635	1.09916	up	0.400192	1.12555	down	0.824005	1.01779	down
C3H	OsAffx.19470.1.S1_at	BGIOSSFCE033746.1	0.000457	5.29146	down	0.11667	2.09134	down	0.251689	1.44923	up	0.163042	1.82108	down	0.307775	3.6206	down
C3H	OsAffx.21355.1.S1_at	LOC_Os01g42970.1	0.630863	1.44375	down	0.72157	1.26115	up	0.520208	1.58546	down	0.251332	1.87172	up	0.220945	2.15505	up
C3H	OsAffx.23250.2.S1_x_at	AK071420	0.604939	1.15755	up	0.964176	1.01651	down	0.740186	1.10471	down	0.515951	1.18738	up	0.387089	1.19176	up
C3H	OsAffx.24335.1.S1_at	AK063049	0.828875	1.20843	down	0.722081	1.48164	down	0.910978	1.10227	up	0.183993	2.78194	down	0.891556	1.03065	up
C3H	OsAffx.30147.1.S1_at	BGIOSSBCE028511.1	0.0257522	1.53843	up	0.0161091	1.33674	up	0.0438756	1.238	down	0.0144529	1.52984	up	0.0072809	1.49216	up
C3H	OsAffx.31999.2.S1_at	AK287452	0.659791	1.14119	up	0.849741	1.04991	up	0.182977	1.47856	up	0.736451	1.10275	down	0.297539	1.21556	down
C3H	OsAffx.6262.1.S1_x_at	BGIOSSBCE027266.1	0.860884	1.05176	down	0.14247	4.34057	down	0.655518	1.13856	up	0.305852	1.17994	down	0.324443	1.51576	down
CAMTA	Os.11702.1.S1_at	LOC_Os04g31900.1	0.0496192	1.154	up	0.89649	1.00729	down	0.590406	1.06552	down	0.753545	1.03973	up	0.156321	1.23813	up
CAMTA	Os.11764.1.S1_a_at	AF499741	0.00028	1.65906	up	0.00809853	1.69573	up	0.403772	1.06573	up	0.214348	1.1908	up	0.00938908	1.51555	up
CAMTA	Os.13903.1.S1_at	AK066651	0.141005	1.25654	up	0.0463798	1.52133	up	0.534156	1.07796	down	0.409151	1.10526	down	0.0636458	1.12118	up
CAMTA	Os.18959.1.S1_at	AK068932	0.0878743	1.1136	up	0.890567	1.01822	down	0.336555	1.11695	down	0.841673	1.02321	up	0.189763	1.18158	up
CAMTA	Os.18959.2.S1_at	AK059687	0.260343	1.18964	up	0.832038	1.03452	down	0.861302	1.02929	up	0.303625	1.17596	down	0.766918	1.04594	down
CAMTA	Os.18959.2.S1_x_at	AK059687	0.839998	1.02287	down	0.742802	1.04516	up	0.355773	1.12393	down	0.0766364	1.232	down	0.688805	1.01248	up
CAMTA	Os.25048.1.S1_at	AK101479	0.0354937	1.84932	up	0.199199	1.33553	up	0.771815	1.08571	up	0.614859	1.14617	up	0.449479	1.25389	up
CAMTA	Os.7722.1.S1_at	LOC_Os07g43030.1	0.000121	1.54612	up	0.0975362	1.65593	up	0.200298	1.05964	down	0.244779	1.1495	up	0.00102773	1.42746	up
CAMTA	OsAffx.5617.1.S1_x_at	BGIOSSFCE024189.1	0.00780292	1.73828	up	0.00514251	1.6778	up	0.338489	1.08501	down	0.131616	1.31178	up	0.00194845	1.51133	up
CCAAT	Os.10168.1.S1_at	AK071511	0.33933	1.45953	down	0.0806341	2.43397	down	0.893129	1.06152	up	0.127114	2.02441	down	0.0875522	2.31745	down
CCAAT	Os.10440.1.S1_a_at	AK062135	0.259129	1.57176	down	0.0867107	1.2163	down	0.0817529	1.18235	up	0.247022	1.57572	down	0.371128	1.08206	down
CCAAT	Os.10876.1.S1_at	AK243429	0.00998442	3.0133	up	0.00155434	4.07516	up	0.422646	1.15706	down	0.0699918	2.03671	up	0.0034412	3.51375	up
CCAAT	Os.12037.1.S1_at	LOC_Os03g14669.1	0.16084	1.47807	down	0.788435	1.03808	up	0.0124078	1.66657	up	0.0403004	1.42327	down	0.0919444	1.31499	up
CCAAT	Os.12592.1.S1_at	LOC_Os07g36140.1	0.287692	1.10588	down	0.80933	1.0266	down	0.687198	1.03867	up	0.151401	1.14059	down	0.584805	1.08546	down
CCAAT	Os.13736.1.S1_at	AK101684	0.599656	1.14525	down	0.284542	1.37059	down	0.408968	1.25349	down	0.0322262	1.37852	down	0.00727047	1.56419	down
CCAAT	Os.13874.4.S1_at	AK099888	0.748827	1.09969	up	0.339639	1.36922	down	0.791013	1.11092	up	0.446954	1.29067	down	0.595406	1.20299	down
CCAAT	Os.15617.1.S1_a_at	AF464902	0.117524	1.4467	up	0.009107	1.57847	up	0.364368	1.05129	up	0.327075	1.07535	up	0.00349206	1.31654	up
CCAAT	Os.16301.1.S1_at	AK119652	0.58671	1.41878	up	0.371591	2.10296	down	0.499632	1.89943	down	0.700678	1.49942	down	0.797078	1.23984	up
CCAAT	Os.19270.1.S1_at	AK103607	0.431273	1.13199	down	0.070982	1.98823	down	0.0265709	1.73666	down	0.13098	1.41194	up	0.816233	1.06669	up
CCAAT	Os.22637.1.S1_a_at	AB095438	0.944948	1.00867	up	0.892298	1.02441	down	0.0828115	1.40827	up	0.121045	1.27249	down	0.197831	1.20341	down
CCAAT	Os.22707.1.S1_at	AB288032	0.171774	2.5051	down	0.0181675	2.83613	down	0.991399	1.00166	down	0.143536	1.63674	down	0.00907184	2.16145	down
CCAAT	Os.22789.1.A1_at	LOC_Os10g25850.1	0.845596	1.31221	up	0.281931	3.63307	up	0.707106	1.58748	up	0.224882	3.95625	up	0.463572	2.61011	down
CCAAT	Os.24566.1.S1_at	LOC_Os06g45640.1	0.203071	1.22942	down	0.0129091	1.19422	down	0.000208	1.52397	down	0.541813	1.10739	up	0.11617	1.13784	up
CCAAT	Os.24936.1.A1_at	AK242136	0.00122648	8.30938	up	0.00323241	7.48364	up	0.255616	3.96976	up	0.335903	3.01953	down	0.912689	1.13863	down
CCAAT	Os.27839.1.S1_at	AB095439	0.0515737	1.36305	up	0.00951582	1.78359	up	0.811071	1.02422	up	0.145292	1.11828	up	0.00745935	1.46237	up
CCAAT	Os.28038.1.S1_at	AB095440	0.716433	1.10436	down	0.115335	2.19454	down	0.277421	1.40808	up	0.0907991	1.57449	down	0.00231797	1.75746	down
CCAAT	Os.3426.1.S1_at	LOC_Os03g07880.1	0.0571507	1.24875	up	0.00231173	1.93161	up	0.0209835	1.42759	down	0.698929	1.09648	down	0.00387887	1.85972	up
CCAAT	Os.3426.2.S1_x_at	AB288029	0.0273178	1.91092	up	0.00857308	2.57115	up	0.581342	1.11565	down	0.560286	1.1065	up	0.008623	1.99151	up
CCAAT	Os.37238.1.S1_at	AB288027	0.0852071	1.40046	down	0.323983	1.11323	up	0.0218552	1.50351	up	0.0809673	1.1652	down	0.192424	1.05249	down
CCAAT	Os.4755.1.S1_at	AK121752	0.62599	1.92461	down	0.256069	5.60337	down	0.626894	2.01041	up	0.10497	7.08801	down	0.120506	5.46851	down
CCAAT	Os.49770.1.S1_s_at	AK060225	0.646674	1.14711	down	0.011821	3.05843	up	0.461909	1.19734	up	0.379494	1.338	down	0.099266	1.56789	up
CCAAT	Os.49795.1.S1_at	LOC_Os07g41580.1	0.301255	1.56498	down	0.00113389	4.13826	up	0.311332	1.17905	up	0.273319	1.43944	down	1.77e-05	2.18275	up
CCAAT	Os.51018.1.S1_at	AB288048	0.0123236	2.65657	up	0.00470985	4.39759	up	0.760853	1.01955	up	0.536421	1.09579	up	0.000571	2.62872	up
CCAAT	Os.51928.1.S1_at	AK064299	0.345079	1.57914	down	0.046224	3.90153	down	0.130366	2.57551	down	0.264947	1.64288	down	0.120278	2.21315	down
CCAAT	Os.54433.1.A1_at	LOC_Os09g30310.1	0.482127	1.0772	down	0.239189	1.15763	down	0.294693	1.12866	down	0.198105	1.07535	up	0.460595	1.0227	up
CCAAT	Os.54660.1.S1_at	LOC_Os03g44540.1	0.430223	1.16727	down	0.293599	1.1066	down	0.153904	1.14248	down	0.0541274	1.3449	down	0.600638	1.02855	down
CCAAT	Os.55661.1.S1_at	CT828952	0.375028	1.03897	down	0.437054	1.02807	down	0.249421	1.07113	down	0.0487724	1.26484	up	0.691572	1.02144	down
CCAAT	Os.5602.1.S1_at	AB288028	0.0403437	1.19884	down	0.0644161	1.59559	up	0.642918	1.03392	down	0.150756	1.15487	down	0.0156434	1.37374	up
CCAAT	Os.57554.1.A1_at	AK241920	0.666593	1.42377	down	0.0334838	3.17357	up	0.385148	1.67574	up	0.0616967	4.81196	down	0.402302	1.73414	up
CCAAT	Os.6787.1.S1_at	AF464904	0.19296	1.26803	up	0.439705	1.11798	down	0.107078	1.35203	down	0.327723	1.07379	down	0.396398	1.07201	down
CCAAT	Os.7928.1.S1_at	AB288030	0.106807	1.40322	down	0.947556	1.00545	up	0.08602	1.32318	down	0.242607	1.62297	down	0.793434	1.03184	up
CCAAT	OsAffx.12626.1.S1_at	AK318574	0.0844362	3.97909	down	0.0103312	4.5124	down	0.142595	1.58149	down	0.205463	1.53099	down	0.0831287	3.98265	down
CCAAT	OsAffx.23994.1.S1_at	AK242118	0.317004	1.89428	down	0.071411	4.62229	down	0.607025	1.36461	up	0.0458775	2.52614	down	0.390702	1.38287	down
CCAAT	OsAffx.30098.1.S1_at	LOC_Os09g30310.1	0.417918	1.61848	down	0.49308	1.19484	down	0.827685	1.08538	down	0.926385	1.031	down	0.300358	1.59638	down
CCAAT	OsAffx.5233.1.S1_at	LOC_Os07g06470.1	0.467783	2.70203	down	0.724689	1.32077	up	0.815202	1.12831	up	0.720323	1.14109	up	0.182818	3.82643	down
Coactivator p15	Os.11100.1.S1_at	AK072440	0.511986	1.19012	down	0.205471	1.47358	down	0.964366	1.01335	down	0.516895	1.16164	up	0.570007	1.18464	down
Coactivator p15	Os.32485.1.S1_at	LOC_Os01g50960.1	0.542617	1.17387	down	0.125523	1.5039	down	0.856398	1.03834	up	0.130848	1.30303	down	0.0356438	1.52293	down
CPP	Os.10382.1.S1_at	AK065897	0.112758	1.87537	up	0.203025	1.48197	up	0.55012	1.17141	down	0.821761	1.04874	up	0.117608	1.28781	up
CPP	Os.18579.1.S1_at	AK073942	0.954056	1.06177	down	0.970252	1.03304	down	0.660006	1.51805	up	0.163583	2.54702	down	0.956843	1.02977	down
CPP	Os.23126.1.S1_at	LOC_Os05g43380.1	0.226077	1.41213	up	0.661764	1.10931	up	0.871939	1.04081	up	0.933163	1.01066	up	0.899297	1.01495	up
CPP	Os.26583.1.A1_at	LOC_Os01g55580.1	0.105572	1.47678	up	0.0662911	1.31968	up	0.0619285	1.43692	up	0.390377	1.15506	up	0.148283	1.28593	up
CPP	Os.26583.2.S1_x_at	AK122112	0.257593	1.31754	up	0.277489	1.23311	up	0.102131	1.46001	up	0.772637	1.0464	up	0.0053984	1.31462	up
CPP	Os.53233.1.S1_at	AK071493	0.0137195	3.33595	up	0.0170883	3.22111	up	0.308692	1.30414	up	0.22636	1.63478	up	0.183527	1.67011	up
CPP	Os.55725.1.S1_at	BGIOSSFCE035353.1	0.025799	1.75111	up	0.0289838	1.70136	up	0.896539	1.01816	down	0.137087	1.50874	up	0.0245097	1.69299	up
CPP	Os.7693.1.S1_s_at	LOC_Os08g28214.1	0.120652	1.6455	up	0.00233683	2.58316	up	0.0165257	1.52697	down	0.0723527	1.40415	up	0.0230036	1.82154	up
CPP	OsAffx.13329.1.S1_at	AK242750	0.186332	3.52768	down	0.319695	3.33304	down	0.881412	1.11769	up	0.196736	3.27886	down	0.282436	2.85224	down
CPP	OsAffx.13734.1.S1_at	BGIOSSFCE013433.1	0.463946	2.08564	down	0.473336	2.32059	down	0.263416	3.59901	down	0.172917	4.93375	up	0.417782	2.52199	up
CPP	OsAffx.15188.1.S1_at	BGIOSSBCE018671.1	0.611965	1.94991	up	0.28449	3.87786	up	0.84877	1.2743	up	0.401055	2.1735	up	0.750846	1.31479	up
CPP	OsAffx.24292.1.S1_at	BGIOSSFCE006041.1	0.632626	1.0792	down	0.251669	1.40162	down	0.0219705	1.38083	down	0.297395	1.23201	down	0.330396	1.16419	down
CPP	OsAffx.27776.1.S1_at	LOC_Os06g22670.1	0.0336872	1.31442	up	0.367866	1.13376	up	0.588616	1.06354	down	0.12683	1.23812	down	0.0799456	1.29914	up
CPP	OsAffx.29395.1.S1_at	LOC_Os08g28214.1	0.0944274	1.93936	up	0.000343	3.23991	up	0.0306933	2.72144	down	0.0530103	2.0394	up	0.018685	2.99501	up
CSD	Os.4724.1.S1_at	LOC_Os02g02870.1	0.265517	1.26676	down	0.455225	1.16624	down	0.108721	1.49273	up	0.0146107	1.42969	down	0.0391113	1.28604	down
CSD	Os.54054.1.S1_x_at	AK243227	0.432096	1.32752	down	0.110391	1.98077	down	0.924036	1.03153	up	0.131031	1.39572	down	0.125742	1.49391	down
DBP	Os.13743.1.S1_at	AK099720	0.0879015	1.77658	up	0.0614891	1.6745	down	0.184908	1.33861	down	0.0100267	1.95154	up	0.18098	1.18914	down
DBP	Os.17303.1.S1_at	AK065602	0.185856	1.81616	down	0.00842852	2.89464	down	0.420238	1.10762	down	0.00232808	1.4321	down	0.000287	2.03125	down
DBP	Os.19320.1.S1_a_at	AK068472	0.177899	1.26414	up	0.0107616	1.54842	up	0.195179	1.21079	down	0.502992	1.1413	up	0.269215	1.17975	up
DBP	Os.2657.1.S1_x_at	BGIOSSBCE030606.1	0.581426	1.08288	down	0.439515	1.15898	down	0.223062	1.2302	up	0.44963	1.09419	down	0.00929465	1.31668	down
DBP	Os.34741.1.S1_at	AK070333	0.0106642	1.83459	up	0.038215	2.58333	up	0.785444	1.03446	up	0.252301	1.38277	up	0.00407485	1.51466	up
DBP	Os.9653.1.S1_at	CT829659	0.0287848	1.34103	down	0.187026	1.26234	up	0.390003	1.11765	up	0.260428	1.22896	down	0.154525	1.22367	up
DBP	Os.9653.1.S1_s_at	CT829659	0.541886	1.0545	down	0.118566	1.35146	up	0.00658369	2.07818	up	0.0511312	1.33974	down	0.650992	1.04472	up
DDT	Os.15936.1.S1_at	LOC_Os01g48180.1	0.217044	1.23226	up	0.103331	1.22798	down	0.359155	1.15361	up	0.248759	1.22895	up	0.761216	1.05739	down
DDT	Os.15936.2.S1_x_at	LOC_Os01g48180.1	0.872197	1.03025	up	0.459008	1.09891	down	0.229402	1.15697	up	0.738469	1.03585	down	0.785076	1.0354	down
DDT	Os.24275.1.S1_at	AK067393	0.218755	3.40597	down	0.821469	1.11487	down	0.425415	1.4363	up	0.0786913	2.35784	down	0.123747	1.16565	down
DDT	Os.24275.1.S2_at	AK067393	0.154952	2.72848	down	0.764247	1.17951	down	0.663066	1.27074	up	0.0214061	2.7352	down	0.948837	1.00976	down
DDT	Os.52376.1.S1_at	LOC_Os11g05130.1	0.34491	1.12117	up	0.268838	1.16366	up	0.600309	1.05666	up	0.0987195	1.09204	up	0.104622	1.19432	up
DDT	Os.54079.1.S1_x_at	AK101745	0.0435786	1.45576	down	0.302079	1.08964	up	0.0435739	1.22575	up	0.057961	1.53665	down	0.447456	1.14132	up
DDT	OsAffx.26349.1.S1_at	LOC_Os04g35880.1	0.350784	1.16925	up	0.00125206	1.84944	up	0.734065	1.14843	down	0.846069	1.15681	down	0.228384	1.86268	up
DDT	OsAffx.5653.1.S1_at	LOC_Os07g46690.1	0.0505079	1.56779	up	0.015462	1.56889	up	0.101912	1.29957	down	0.0947029	1.30688	up	0.0115578	1.76174	up
E2F-DP	Os.16381.1.S1_a_at	AK111611	0.602888	1.22518	up	0.300692	1.34648	up	0.717094	1.11695	down	0.799958	1.0842	down	0.0565472	2.08969	up
E2F-DP	Os.26417.1.S1_at	LOC_Os03g05760.1	0.0585469	1.62847	up	0.0732561	1.55248	up	0.462293	1.15984	up	0.989555	1.0028	down	0.189772	1.24432	up
E2F-DP	Os.423.1.S1_a_at	AB041725	0.135285	1.22722	up	0.873338	1.01925	down	0.583461	1.08465	down	0.998763	1.00033	down	0.700612	1.05941	up
E2F-DP	Os.424.1.S1_at	LOC_Os12g06200.1	0.322038	1.571	down	0.25148	1.78953	down	0.667144	1.20209	up	0.233764	1.3246	down	0.867511	1.0329	down
E2F-DP	Os.46788.1.S1_a_at	AK287809	0.300695	1.2326	up	0.57621	1.11523	down	0.563519	1.11352	up	0.360195	1.18041	down	0.103286	1.22487	down
E2F-DP	Os.47376.1.A1_at	AK111537	0.199148	2.2662	down	0.039346	4.2152	down	0.63648	1.18409	down	0.0537511	2.32925	down	0.03091	3.24225	down
E2F-DP	Os.50197.1.S1_at	LOC_Os06g13670.1	0.885272	1.14409	down	0.247572	3.42086	down	0.851652	1.22817	down	0.415277	2.01539	down	0.502271	1.79683	down
E2F-DP	Os.52509.1.S1_at	AK067581	0.533285	1.11117	down	0.636398	1.09134	up	0.337359	1.23835	up	0.749768	1.1026	down	0.639747	1.09816	down
EIL	Os.10423.1.S1_at	AB074972	0.252827	1.41598	up	0.0401205	1.44085	up	0.767227	1.0294	up	0.861334	1.03017	up	0.0720262	1.24569	up
EIL	Os.10423.1.S1_s_at	AB074972	0.249564	1.39308	up	0.143821	1.31263	up	0.999195	1.00014	up	0.696642	1.07512	up	0.410448	1.12525	up
EIL	Os.12691.1.A1_a_at	AB074971	0.00330191	1.71618	up	0.0229865	2.36719	up	0.188531	1.10568	up	0.222469	1.26843	up	0.0099064	1.68318	up
EIL	Os.12691.1.A1_x_at	AB074971	0.347255	1.86135	down	0.513879	1.9325	down	0.433095	1.18922	down	0.993525	1.00183	up	0.423064	1.29762	up
EIL	Os.12691.2.S1_a_at	AK060826	0.00542355	1.56069	up	0.00672421	2.0167	up	0.792734	1.02436	up	0.15671	1.27354	up	0.00352787	1.67135	up
EIL	Os.12691.3.S1_x_at	AB074971	0.0215544	2.18244	up	0.0250675	4.06412	up	0.199677	1.14765	up	0.177695	1.67719	up	0.00721736	2.17204	up
EIL	Os.18923.1.S1_a_at	AK065979	0.0188906	1.5573	up	0.0448583	1.79039	up	0.0456377	1.09993	up	0.00280066	1.44497	up	0.173815	1.0953	down
EIL	Os.41248.4.S1_x_at	BGIOSSBCE022576.1	0.434169	1.55459	down	0.114426	1.47231	up	0.0634847	1.43269	up	0.318848	1.696	down	0.5687	1.18852	up
EIL	Os.53403.1.S1_at	AK072462	0.299131	4.20118	down	0.126991	2.67349	down	0.345335	4.01422	down	0.795219	1.50469	down	0.561288	2.64712	down
EIL	Os.53403.1.S1_s_at	AK072462	0.0567381	1.77946	down	0.0496607	2.06594	down	0.0221062	2.71977	down	0.1118	1.71095	down	0.0331467	1.69576	down
EIL	OsAffx.16305.1.S1_at	BGIOSSBCE022576.1	0.260966	2.60136	up	0.710333	1.445	up	0.48145	2.12411	down	0.198515	3.94334	up	0.136484	5.97738	up
EIL	OsAffx.22440.1.S1_at	LOC_Os07g12210.1	0.65435	1.47119	up	0.3239	2.38297	up	0.664998	1.40424	up	0.173899	1.68633	up	0.0434744	1.88978	up
FAR1	Os.10899.1.S1_at	AK070364	0.00996839	1.57399	up	0.0016136	1.36584	up	0.0145172	6.00229	down	0.8595	1.0487	down	0.745511	1.09278	up
FAR1	Os.11567.1.S1_a_at	AK102807	0.152124	1.49316	up	0.0732131	1.42435	up	0.925434	1.01623	up	0.14814	1.29328	up	0.282245	1.23126	up
FAR1	Os.11567.1.S2_a_at	AK102807	0.121454	1.49961	up	0.00550235	1.93824	up	0.242053	1.15171	down	0.0127383	1.73139	up	0.0811519	1.46918	up
FAR1	Os.13876.1.S1_a_at	AK066317	0.260565	1.13738	up	0.925028	1.00581	up	0.577828	1.02437	up	0.358554	1.04364	down	0.110228	1.07179	down
FAR1	Os.13876.1.S1_at	AK066317	0.0463785	1.73193	up	0.674207	1.09439	up	0.141718	1.15742	down	0.0790561	1.20532	up	0.453345	1.20412	up
FAR1	Os.13876.2.S1_x_at	AK066317	0.255334	1.11642	down	0.0751946	1.11685	down	0.244263	1.07215	up	0.126903	1.10448	down	0.066677	1.14137	down
FAR1	Os.15715.1.S1_at	LOC_Os07g31420.1	0.286566	1.10706	up	0.78333	1.01706	down	0.530774	1.03588	down	0.0359843	1.20665	up	0.889286	1.00807	down
FAR1	Os.16480.1.S1_at	AK073527	0.00248163	1.50418	up	0.00117598	1.67244	up	0.614528	1.05354	up	0.0992058	1.24872	up	0.0821571	1.27245	up
FAR1	Os.17067.1.S1_at	AK120778	0.016005	2.30445	up	0.0590793	1.62607	up	0.322582	1.19446	down	0.0730787	1.84843	up	0.00700517	1.63909	up
FAR1	Os.21455.1.A1_at	LOC_Os02g39520.2	0.00145332	1.26553	up	0.162371	1.14819	up	0.498445	1.05955	down	0.267473	1.11427	up	0.0476651	1.30128	up
FAR1	Os.21862.1.S1_at	AK122136	0.175044	1.22601	up	0.537606	1.11238	down	0.000153	6.69174	up	0.102124	1.09663	up	0.865951	1.02132	down
FAR1	Os.22598.1.S1_at	AK072998	0.266055	1.55958	up	0.150846	1.67229	up	0.42986	1.26413	up	0.88862	1.03044	up	0.0912059	1.43963	up
FAR1	Os.22921.1.A1_at	AK066798	0.0364803	1.69216	up	0.0217638	1.30992	up	0.249098	1.13577	up	0.293968	1.39383	up	0.0108827	1.57948	up
FAR1	Os.24302.1.S1_at	AK065838	0.00189888	1.4301	up	0.00962467	1.39488	up	0.0501117	1.13396	up	0.0131277	1.22929	up	0.147605	1.1145	up
FAR1	Os.24970.1.A1_at	LOC_Os10g34884.1	0.934981	1.10595	up	0.641942	1.67453	down	0.274278	1.7186	down	0.428338	1.24722	up	0.556223	1.40986	up
FAR1	Os.25299.3.A1_at	AK066174	0.553492	1.06588	up	0.267633	1.13976	up	0.134672	1.21014	down	0.346502	1.15676	up	0.197505	1.16091	up
FAR1	Os.25640.1.S1_at	AK067575	0.253914	1.33726	up	0.138623	1.52241	up	0.337446	1.3059	up	0.763641	1.06724	down	0.276711	1.3098	up
FAR1	Os.26769.1.S1_at	LOC_Os03g15040.1	0.520052	1.37853	up	0.576251	1.29692	up	0.49739	1.79637	down	0.591239	1.52911	up	0.900435	1.12649	up
FAR1	Os.30616.1.S1_s_at	AK108588	0.846124	1.0472	down	0.669408	1.13167	up	0.170835	1.39138	up	0.451002	1.07165	down	0.820869	1.02322	up
FAR1	Os.33256.1.S1_at	AK067807	0.924401	1.03279	down	0.0795271	1.86619	down	0.0818302	1.41802	down	0.985626	1.00869	up	0.797719	1.13497	down
FAR1	Os.33256.1.S2_at	AK067807	0.0122625	1.61635	up	0.801666	1.02632	down	0.257734	1.11276	down	0.0282508	1.53171	up	0.0309547	1.36697	up
FAR1	Os.36451.1.S1_at	AK063366	0.225547	1.40415	up	0.834735	1.04676	down	0.143317	1.47112	down	0.250247	1.47402	up	0.965791	1.01458	up
FAR1	Os.36451.2.S1_x_at	AK063366	0.298826	1.33839	up	0.025063	1.76362	up	0.662177	1.08547	down	0.0380985	1.68497	up	0.546534	1.09174	up
FAR1	Os.43995.1.S1_at	LOC_Os07g31400.1	0.464858	1.28528	up	0.0121539	1.32746	up	0.237809	1.22068	down	0.135783	1.32931	up	0.204493	1.29676	up
FAR1	Os.45774.1.S1_at	LOC_Os01g19050.1	0.0937932	1.87185	down	0.104713	3.29038	down	0.0252941	1.67668	up	0.19032	1.98314	down	0.012268	2.74582	down
FAR1	Os.46438.1.A1_s_at	LOC_Os07g37630.1	0.0846818	1.39526	up	0.132317	1.28698	up	0.287184	1.18776	up	0.367367	1.12119	up	0.304223	1.1577	up
FAR1	Os.48027.1.S1_at	BGIOSSBCE030805.1	0.833205	1.05932	up	0.866469	1.03725	down	0.0380059	2.31642	up	0.42974	1.33529	up	0.0840845	2.05759	up
FAR1	Os.48027.1.S1_x_at	BGIOSSBCE030805.1	0.667188	1.11293	down	0.322746	1.20491	up	0.00286686	2.81176	up	0.596433	1.12906	up	0.0175379	1.51008	up
FAR1	Os.49903.1.S2_s_at	LOC_Os02g39520.1	0.899324	1.05571	up	0.535909	1.44851	down	0.480463	1.36863	up	0.53121	1.3372	down	0.0521879	2.64072	down
FAR1	Os.50190.1.S1_at	AK064846	0.261098	1.26638	up	0.0164624	1.31171	up	0.457226	1.08203	up	0.988901	1.00145	down	0.763541	1.02752	down
FAR1	Os.50203.1.S1_at	AK120083	0.100439	1.14752	up	0.552476	1.064	up	0.182578	1.10726	up	0.325825	1.14169	down	0.197462	1.22829	down
FAR1	Os.50562.1.S1_at	AK121853	0.509481	1.15839	up	0.208605	1.22795	up	0.272034	3.75083	down	0.49329	2.08176	up	0.309886	3.27554	up
FAR1	Os.50562.2.S1_at	LOC_Os12g12380.2	0.0589425	1.54631	up	0.0364369	1.56822	up	0.562016	1.09009	down	0.13208	1.27104	up	0.0428334	1.44924	up
FAR1	Os.50562.3.S1_x_at	AK121853	0.704136	1.07071	up	0.785331	1.04661	up	0.0397438	1.62514	down	0.222384	1.23456	up	0.129381	1.3662	up
FAR1	Os.50564.1.A1_s_at	AK066798	0.0131394	1.72764	up	0.0646229	1.28526	up	0.26008	1.06153	up	0.180904	1.53172	up	0.00769906	1.62562	up
FAR1	Os.51810.1.S1_at	BGIOSSBCE011687.1	0.417501	1.23569	up	0.0275419	1.39682	up	0.274999	1.18698	up	0.944262	1.01502	up	0.202763	1.22147	up
FAR1	Os.51849.1.S1_at	AK064078	0.0827865	1.51363	up	0.0258229	1.49619	up	0.203872	1.17566	up	0.0170831	1.4875	up	0.0775756	1.3785	up
FAR1	Os.53329.1.S1_x_at	AK072027	0.148459	1.35531	up	0.13536	1.50976	up	0.546705	1.26209	up	0.653424	1.22395	down	0.881961	1.05545	up
FAR1	Os.53871.1.S1_at	AK100533	0.471425	1.15418	down	0.514238	1.17303	down	0.0247104	2.74073	down	0.875655	1.04237	up	0.655938	1.132	down
FAR1	Os.6191.1.S1_at	AK102082	0.241098	1.32926	up	0.0232578	1.48643	up	0.171853	1.34822	down	0.128357	1.41979	up	0.0779222	1.61337	up
FAR1	Os.6193.1.S1_at	AK101478	0.230067	1.5105	up	0.0034576	1.74991	up	0.562542	1.04772	up	0.157781	1.21797	up	0.00848309	1.46843	up
FAR1	Os.7401.1.S1_a_at	AK105528	0.00500907	1.71246	up	0.00417429	1.89189	up	0.277131	1.10857	up	0.751906	1.01294	up	0.0193411	1.50983	up
FAR1	Os.7401.1.S2_at	AK105528	0.0205923	1.92729	up	0.0364581	1.92314	up	0.575491	1.16505	up	0.303693	1.3731	down	0.815191	1.06417	down
FAR1	Os.9532.1.S1_at	AK101625	0.134685	1.54686	up	0.0230241	2.46937	up	0.420979	1.07471	down	0.287398	1.21559	up	0.0153464	1.79743	up
FAR1	OsAffx.14378.1.S1_at	LOC_Os04g52560.1	0.471033	1.10489	up	0.0926197	1.21816	up	0.172225	1.16743	down	0.102181	1.23235	up	0.0894115	1.40594	up
FAR1	OsAffx.14528.1.S1_at	LOC_Os05g03800.1	0.770374	1.05884	up	0.702007	1.07822	up	0.000194	20.4397	down	0.129825	4.91602	down	0.695494	1.35852	down
FAR1	OsAffx.14528.1.S1_x_at	BGIOSSBCE015981.1	0.121168	1.2601	up	0.0303139	1.35815	up	0.0801073	42.3546	down	0.92622	1.13296	down	0.488638	2.83345	up
FAR1	OsAffx.14528.3.S1_at	BGIOSSFCE016406.1	0.682935	1.64894	down	0.0764088	5.89837	down	0.236756	3.68422	down	0.601698	1.72003	up	0.332474	2.48176	down
FAR1	OsAffx.14528.3.S1_x_at	BGIOSSFCE016406.1	0.924713	1.11223	up	0.736384	1.31803	up	0.318625	3.59368	down	0.954146	1.06925	down	0.265787	3.8685	up
FAR1	OsAffx.19810.4.S1_s_at	BGIOSSFCE025986.1	0.310775	2.56763	down	0.199972	3.51032	up	0.356189	2.23746	up	0.428912	1.53943	down	0.169889	3.38991	down
FAR1	OsAffx.24317.1.S1_x_at	LOC_Os10g14040.1	0.0513143	2.27712	down	0.163511	2.13657	down	0.412676	1.20538	up	0.0654159	4.20918	down	0.153978	1.99657	down
FAR1	OsAffx.24317.6.S1_x_at	LOC_Os04g25100.1	0.330431	1.3432	up	0.184205	1.54635	up	0.00407186	10.9617	down	0.695974	1.19234	up	0.810257	1.04914	down
FAR1	OsAffx.25860.1.S1_x_at	LOC_Os03g12490.1	0.255804	4.61564	down	0.352434	1.18645	up	0.340905	3.04604	down	0.513551	2.19426	up	0.29901	3.47322	up
FAR1	OsAffx.26070.1.S1_at	LOC_Os03g21660.1	0.312138	2.33432	down	0.492011	2.11899	down	0.174493	3.52718	down	0.745515	1.26999	down	0.294593	3.37498	up
FAR1	OsAffx.26070.2.S1_x_at	BGIOSSFCE010308.1	0.035174	7.45914	up	0.0171515	11.8734	up	0.0132837	25.2197	up	0.694525	1.35723	up	0.691221	1.35993	down
FAR1	OsAffx.28189.1.S1_at	BGIOSSBCE033896.1	0.900134	1.03491	down	0.564434	1.2453	up	0.716303	1.0927	up	0.2345	1.10913	up	0.821349	1.05918	up
FAR1	OsAffx.28632.1.S1_at	BGIOSSFCE023191.1	0.0881273	2.7063	up	0.052656	3.61293	up	0.949121	1.03659	down	0.0764827	3.78994	up	0.0934142	2.93659	up
FAR1	OsAffx.29264.2.S1_at	LOC_Os01g32700.1	0.998766	1.00043	down	0.985208	1.00756	up	0.390403	1.15816	up	0.508077	1.10818	up	0.652506	1.64412	down
FAR1	OsAffx.29607.3.S1_x_at	LOC_Os03g21330.1	0.182385	4.07033	down	0.898222	1.07313	down	0.95171	1.02247	down	0.390605	2.97467	down	0.134133	2.33368	down
FAR1	OsAffx.29742.1.S1_x_at	LOC_Os06g13740.1	0.436592	1.18903	down	0.720415	1.09146	down	0.509859	1.18775	up	0.104111	1.63422	down	0.160439	2.83033	down
FAR1	OsAffx.29742.5.S1_s_at	BGIOSSFCE005974.1	0.266249	2.03184	down	0.0165069	3.9346	down	0.00778781	10.1789	down	0.0371417	7.53603	up	0.27193	3.48053	up
FAR1	OsAffx.29842.3.S1_at	LOC_Os09g14040.1	0.284654	1.53446	up	0.924655	1.12741	down	0.430132	1.79253	down	0.107244	4.31717	up	0.813109	1.29511	down
FAR1	OsAffx.30056.1.S1_at	BGIOSSFCE028402.1	0.90743	1.14149	down	0.753141	1.4054	up	0.961869	1.05717	down	0.499659	1.60488	up	0.819359	1.26359	down
FAR1	OsAffx.30941.1.S1_x_at	LOC_Os07g45450.1	0.623855	1.217	down	0.724058	1.24264	up	0.30431	2.31146	down	0.804318	1.25297	up	0.372811	1.97065	up
FAR1	OsAffx.30941.5.S1_x_at	LOC_Os05g10280.1	0.0567422	2.8851	up	0.0482608	3.93005	up	0.469793	1.43641	up	0.690234	1.24179	up	0.323898	1.99724	up
FAR1	OsAffx.30941.9.S1_x_at	LOC_Os07g13020.1	0.920567	1.04451	up	0.5696	1.37512	up	0.554438	1.17201	up	0.458784	1.49476	down	0.461514	1.16857	down
FAR1	OsAffx.30968.1.S1_at	BGIOSSBCE031696.1	0.838908	1.07021	down	0.785331	1.08339	down	0.803638	1.0757	down	0.165707	1.25454	up	0.546242	1.09238	down
FAR1	OsAffx.31603.1.S1_at	BGIOSSFCE033905.1	0.814936	1.21611	down	0.963914	1.05027	up	0.800282	1.24613	up	0.561945	1.64857	down	0.958572	1.03249	up
FAR1	OsAffx.31756.1.S1_at	BGIOSSFCE024475.1	0.336067	1.93543	up	0.582842	1.89064	down	0.979658	1.01528	up	0.0811422	2.05495	up	0.917233	1.03223	down
FAR1	OsAffx.6974.1.S1_at	BGIOSSBCE030995.1	0.583992	1.65684	down	0.898616	1.11961	up	0.833685	1.22341	down	0.554586	1.77805	up	0.994994	1.00552	up
FHA	Os.10524.1.S1_x_at	LOC_Os12g03070.1	0.00829118	14.2408	down	0.288384	1.23173	down	0.841218	1.0256	up	0.0111112	3.90878	down	0.404922	1.37516	down
FHA	Os.10524.2.S1_at	LOC_Os12g03070.1	0.00243452	7.11565	down	0.0366447	2.63793	down	0.830537	1.07302	up	0.0168343	3.54732	down	0.157068	1.82956	down
FHA	Os.10726.1.S1_a_at	AK066767	0.886287	1.02492	up	0.510065	1.11476	up	0.462146	1.11736	down	0.0561231	1.11503	up	0.00309076	1.36408	up
FHA	Os.10726.2.S1_at	AK066767	0.508895	1.17611	down	0.826574	1.0464	down	0.904831	1.02537	up	0.771939	1.07022	down	0.901744	1.01921	down
FHA	Os.10726.2.S1_x_at	AK066767	0.29484	1.15856	up	0.558141	1.06935	up	0.129089	1.15489	up	0.206786	1.06995	down	0.945521	1.0075	down
FHA	Os.12938.1.S1_at	LOC_Os03g58640.1	0.27583	1.25902	up	0.111097	1.33045	down	0.0047331	1.39088	down	0.00432458	1.40704	up	0.433944	1.19684	down
FHA	Os.12959.1.S1_at	LOC_Os05g46780.1	0.299247	1.31828	up	0.0145895	1.28108	up	0.3092	1.07091	up	0.0385097	1.19662	up	0.317941	1.12807	up
FHA	Os.14860.1.S1_at	AK120478	0.217779	1.44806	up	0.0641249	1.43981	up	0.66496	1.05873	up	0.156512	1.30497	up	0.0415561	1.26164	up
FHA	Os.1605.1.S1_at	AB050884	0.000807	5.28255	down	0.0177317	2.51055	down	0.0932636	1.41344	up	9.27e-05	7.91337	down	0.014592	2.22558	down
FHA	Os.16055.1.S1_at	AK101820	0.920373	1.10113	up	0.49385	1.80699	down	0.991223	1.0107	down	0.464434	1.65661	down	0.73526	1.26147	down
FHA	Os.18245.1.S1_at	AK073533	0.141508	1.57838	up	0.0199411	1.82286	up	0.805278	1.03001	down	0.0221141	1.23484	up	0.00820994	1.64429	up
FHA	Os.2220.1.S1_at	AF075603	0.998908	1.00016	up	0.385071	1.11017	down	0.5541	1.13066	up	0.215376	1.57085	down	0.400858	1.18619	down
FHA	Os.32569.1.S1_at	AK103695	0.536476	1.5371	down	0.0724321	3.21582	down	0.545041	1.14171	up	0.720227	1.10681	down	0.2032	1.72193	down
FHA	Os.32569.2.S1_x_at	AK103695	0.529724	1.36786	down	0.129873	3.37691	down	0.715989	1.06925	down	0.544729	1.18011	up	0.534814	1.16086	down
FHA	Os.46513.1.S1_at	AK069561	0.446115	1.21115	down	0.00168089	1.70601	down	0.0188865	1.63079	down	0.15412	1.23321	up	0.1281	1.38342	down
FHA	Os.49214.1.S1_at	AK099115	0.730197	1.33363	up	0.369884	2.12982	down	0.472095	1.79633	up	0.0252143	2.45143	down	0.116938	3.98	down
FHA	Os.51090.1.S1_at	AK071374	0.0391111	2.30435	up	0.00771199	3.43054	up	0.753175	1.10364	up	0.173864	1.57563	up	0.0986283	1.8724	up
FHA	Os.52052.1.S1_at	LOC_Os11g27530.1	0.00887139	1.65479	up	0.170085	1.17483	up	0.455206	1.29489	down	0.974201	1.01917	up	0.387989	1.87279	down
FHA	Os.6151.1.S1_at	AK065800	0.0516231	2.22848	up	0.000151	2.73782	up	0.581949	1.04555	up	0.0594665	1.65043	up	0.0108789	2.19309	up
FHA	Os.8564.1.S1_at	AK287797	0.00850659	3.60848	down	0.0740488	1.49614	up	0.26355	1.25655	up	0.0266622	2.10019	down	0.409153	1.13684	up
FHA	OsAffx.15132.1.S1_at	LOC_Os05g46860.1	0.489106	1.16196	up	0.135747	1.15026	up	0.228911	1.10746	down	0.0970976	1.20073	up	0.422313	1.12636	up
FHA	OsAffx.7222.1.S1_s_at	BGIOSSFCE032509.1	0.202555	1.28454	up	0.253665	1.29754	down	0.221136	3.02157	down	0.210332	3.10007	up	0.35597	2.13053	up
G2-like	Os.10050.1.S1_at	AK066659	0.481863	1.16349	down	0.550609	1.13114	up	0.408397	1.16895	up	0.236639	1.30773	down	0.590352	1.09791	down
G2-like	Os.10333.1.S1_at	AK070421	0.0481969	2.11269	up	0.00102871	3.46245	up	0.135561	1.39795	up	0.133851	1.52507	up	0.0431397	1.76999	up
G2-like	Os.11085.1.S1_at	AK073606	0.667817	1.14707	up	0.998397	1.00065	down	0.523303	1.23763	up	0.0659235	1.35473	up	0.442416	1.22042	down
G2-like	Os.1229.1.S1_a_at	AK121019	0.0221848	1.85679	down	0.205713	1.18562	up	0.611927	1.07409	down	0.0270844	1.59793	down	0.212494	1.20536	up
G2-like	Os.1229.1.S1_at	AK121019	0.00687634	1.66268	down	0.0615426	1.21856	up	0.153504	1.32111	down	0.0426385	1.65108	down	0.148361	1.38017	up
G2-like	Os.1229.3.S1_x_at	AK121019	0.0181565	1.66819	down	0.818063	1.04612	up	0.926008	1.01362	up	0.0247765	1.75157	down	0.871957	1.02598	down
G2-like	Os.13978.1.S1_a_at	AK069306	0.0366254	1.39086	up	0.0630784	1.32237	up	0.663526	1.04872	down	0.0781996	1.53101	up	0.0191234	1.34221	up
G2-like	Os.14719.1.S1_at	LOC_Os09g12770.1	0.0859104	1.22993	up	0.00696651	1.57846	up	0.473262	1.06343	up	0.627502	1.04261	up	0.00298583	1.35583	up
G2-like	Os.15464.1.S1_at	LOC_Os08g25799.1	0.637727	1.04956	up	0.330357	1.09802	up	0.87517	1.01279	down	0.585754	1.03607	up	0.109035	1.16793	up
G2-like	Os.17490.2.A1_a_at	AB255026	0.0773803	1.41403	down	0.424509	1.12446	down	0.784184	1.05795	down	0.730645	1.07664	down	0.31284	1.33386	down
G2-like	Os.18448.1.S1_at	AK107297	0.0432682	1.77222	up	0.0655206	1.65365	up	0.117857	1.45835	up	0.401265	1.1705	up	0.41641	1.07638	up
G2-like	Os.18448.1.S1_s_at	AK107297	0.0462314	1.75308	up	0.088085	1.53942	up	0.0701931	1.66111	up	0.622901	1.08707	up	0.513258	1.04813	up
G2-like	Os.21034.1.S1_at	LOC_Os05g34110.1	0.0488494	1.43656	up	0.00562865	1.5527	up	0.255138	1.19215	up	0.442584	1.11391	down	0.358365	1.14806	up
G2-like	Os.24699.1.S1_at	LOC_Os02g47190.1	0.126529	1.38017	up	0.0644069	1.39099	up	0.437793	1.13276	up	0.155881	1.39129	up	0.147053	1.25333	up
G2-like	Os.24994.1.S1_at	AK063486	0.111906	1.4162	up	0.443101	1.21497	up	0.368346	1.10013	down	0.203426	1.24779	up	0.00621619	1.3181	up
G2-like	Os.25453.1.A1_at	LOC_Os03g55590.1	0.0200328	2.17783	up	0.012774	3.9283	up	0.00458712	1.65266	up	0.962577	1.01016	down	0.00207087	2.01241	up
G2-like	Os.28062.1.S1_a_at	AK100065	0.0724332	1.45234	up	0.00248073	1.38983	up	0.334715	1.0489	down	0.110206	1.41325	up	0.0696492	1.3334	up
G2-like	Os.28062.2.S2_at	AK100065	0.0294155	1.39461	up	0.000931	1.40022	up	0.611057	1.01664	up	0.0681992	1.28093	up	0.0200905	1.32262	up
G2-like	Os.29819.1.S1_at	LOC_Os01g08160.1	0.71199	1.12815	down	0.160201	1.78824	down	0.822741	1.09091	up	0.329758	1.35024	up	0.952515	1.01659	down
G2-like	Os.29819.2.S1_x_at	BGIOSSFCE000577.1	0.896506	1.04387	up	0.0590206	3.07345	down	0.501895	1.40593	up	0.636301	1.248	up	0.799162	1.19953	down
G2-like	Os.3340.1.S1_a_at	AF318581	0.000449	5.29465	down	0.0102704	1.92998	up	0.496648	1.09816	down	0.0198218	4.03582	down	0.00312396	1.5967	up
G2-like	Os.47453.1.A1_at	LOC_Os12g39640.1	0.737167	1.05239	down	0.608694	1.05287	down	0.963494	1.00472	up	0.147711	1.16088	up	0.704349	1.03713	down
G2-like	Os.47453.1.A1_s_at	LOC_Os12g39640.1	0.477885	1.29091	up	0.176519	1.20707	up	0.638079	1.11422	down	0.148689	1.543	up	0.911095	1.02564	up
G2-like	Os.49123.1.S1_at	AK070338	0.0151552	1.46747	down	0.221427	1.14202	down	0.356368	1.14494	up	0.687698	1.0603	down	0.29863	1.20074	down
G2-like	Os.49746.1.S1_at	AY581256	0.00635975	1789.73	up	0.552457	1.71064	up	0.262568	2.61674	up	0.00174756	804.088	up	0.13481	2.39248	up
G2-like	Os.50003.1.S1_at	LOC_Os06g45410.1	0.0344515	2.23916	up	0.00516965	2.13343	up	0.0937788	1.53987	up	0.167756	1.40125	up	0.0911216	1.55806	up
G2-like	Os.51525.1.S1_at	AK100282	0.103852	1.53918	up	0.148136	1.40699	down	0.981681	1.00422	up	0.0732314	1.79712	up	0.148619	1.19127	up
G2-like	Os.51945.1.S1_at	AK101809	0.681853	1.1436	down	0.934106	1.02582	up	0.355453	1.34519	up	0.0761495	1.35177	down	0.405232	1.24175	down
G2-like	Os.52219.1.A1_at	AK065704	0.0836269	1.78532	up	0.0609971	1.92545	up	0.209047	1.4199	down	0.000825	1.73106	up	0.0692986	1.49771	up
G2-like	Os.52524.1.S1_at	AK067645	0.0501931	2.27186	down	0.0746742	2.03514	down	0.536807	1.18759	up	0.728921	1.06032	down	0.733481	1.09404	down
G2-like	Os.5279.1.S1_at	AK067950	0.000967	2.34253	down	0.00522345	2.57108	down	0.0926826	1.20416	up	0.00344605	1.76008	down	0.0109823	2.12689	down
G2-like	Os.53136.1.S1_at	LOC_Os06g45890.1	0.0508648	1.90072	up	0.189202	1.58894	up	0.511772	1.13572	up	0.213192	1.32495	up	0.0262737	1.32296	up
G2-like	Os.54093.1.S1_at	AK101849	0.987107	1.00632	down	0.327479	1.52065	down	0.574049	1.24872	down	0.731293	1.05113	down	0.378312	1.19409	down
G2-like	Os.55608.1.S1_at	BGIOSSFCE012183.1	0.310175	1.54192	up	0.0917086	1.68875	down	0.710991	1.07062	up	0.137382	3.11932	down	0.160147	1.94126	down
G2-like	Os.6430.1.S1_at	LOC_Os09g12750.1	0.380092	1.23033	down	0.143435	1.17674	down	0.464766	1.06046	up	0.303106	1.11512	up	0.710414	1.0379	down
G2-like	Os.7512.1.S1_at	AK101951	0.503733	1.17557	up	0.292522	1.38666	up	0.48946	1.18668	down	0.2879	1.51229	up	0.0266427	2.0253	up
G2-like	Os.7599.1.S1_at	AK071731	0.821585	1.09245	down	0.485781	1.24672	down	0.152352	1.44844	up	0.39167	1.3218	down	0.257347	1.37495	down
G2-like	OsAffx.12501.1.S1_at	BGIOSSBCE007502.1	0.662129	1.52009	down	0.605365	1.54976	down	0.405418	1.82582	up	0.490482	1.74835	down	0.559104	1.27051	down
G2-like	OsAffx.13358.1.S1_at	LOC_Os03g45194.1	0.0264547	1.48215	down	0.615054	1.07158	up	0.0115467	1.3667	down	0.414833	1.20546	down	0.535776	1.08911	up
G2-like	OsAffx.16854.1.S1_s_at	LOC_Os08g06370.1	0.665572	1.19385	up	0.119983	2.2086	down	0.419172	1.43176	up	0.129125	1.74566	down	0.183235	1.58969	down
G2-like	OsAffx.20034.1.S1_x_at	LOC_Os12g39640.1	0.602199	1.18187	up	0.164696	1.19499	up	0.884885	1.01966	up	0.110697	1.35094	up	0.442498	1.12066	down
G2-like	OsAffx.24154.1.S1_at	LOC_Os02g07770.1	0.976681	1.01149	down	0.753672	1.12709	down	0.970564	1.01817	down	0.50195	1.33282	up	0.757081	1.14905	up
G2-like	OsAffx.24154.1.S1_x_at	LOC_Os02g07770.1	0.369831	1.38603	down	0.0322392	1.49306	down	0.920493	1.01145	down	0.879795	1.04447	down	0.653841	1.17806	down
G2-like	OsAffx.2608.1.S1_at	BGIOSSBCE005771.1	0.244392	1.39248	up	0.0920079	1.8236	up	0.237726	1.60942	up	0.906215	1.04676	down	0.510325	1.41981	up
G2-like	OsAffx.27267.1.S1_at	AK241362	0.356954	1.30043	down	0.872038	1.04121	down	0.484378	1.21457	down	0.0874609	1.52681	up	0.0429884	1.82861	up
G2-like	OsAffx.30765.1.S1_at	LOC_Os11g01480.1	0.424445	1.26372	up	0.70735	1.08312	up	0.0445662	1.63211	up	0.693251	1.1429	down	0.279701	1.17922	down
G2-like	OsAffx.5926.1.S1_at	LOC_Os08g25820.1	0.117137	1.59848	up	0.97005	1.00813	up	0.532857	1.155	down	0.0135827	1.89661	up	0.579877	1.06577	up
G2-like	OsAffx.6369.1.S1_at	BGIOSSFCE028119.1	0.825777	1.06543	up	0.375805	2.32589	down	0.750188	1.09849	up	0.899801	1.04617	down	0.261398	1.80397	down
GeBP	Os.319.1.S1_at	AJ277138	0.159982	1.62038	up	0.0960602	1.7323	up	0.00439147	1.43966	down	0.0616204	1.4187	up	0.00155581	1.54917	up
GeBP	Os.50527.1.S1_a_at	AK121625	0.692003	1.03844	up	0.115437	1.19536	up	0.194396	1.10665	up	0.252161	1.21964	down	0.705332	1.02644	down
GeBP	Os.52622.1.S1_at	AK068356	0.930318	1.01081	up	0.392173	1.07774	down	0.627716	1.08022	up	0.665649	1.06918	down	0.692246	1.06034	down
GeBP	OsAffx.17359.1.S1_at	BGIOSSBCE026169.1	0.906369	1.0172	up	0.500047	1.10749	down	0.24799	1.15385	down	0.390551	1.1046	up	0.748429	1.06848	up
GNAT	Os.10971.1.S1_a_at	AK099507	0.155752	1.27932	down	0.0321799	1.68331	down	0.380675	1.13728	up	0.447832	1.0802	down	0.00940009	1.42397	down
GNAT	Os.10971.1.S1_at	AK099507	0.158577	1.21765	down	0.0309321	1.46212	down	0.713456	1.0437	up	0.396609	1.10049	down	0.0318413	1.42268	down
GNAT	Os.10971.2.S1_at	AK120021	0.253099	1.15965	down	0.0818811	1.43948	down	0.0374518	1.49086	down	0.387277	1.16974	up	0.800776	1.04583	down
GNAT	Os.11182.1.S1_at	LOC_Os03g07990.1	0.783951	1.06977	up	0.0154836	1.72778	up	0.960873	1.0055	down	0.934888	1.00939	up	0.0252314	1.32364	up
GNAT	Os.17516.1.S1_at	AK122179	0.0804569	2.24835	up	0.244126	1.50941	up	0.484524	1.25512	down	0.077629	1.54781	up	0.371839	1.32081	up
GNAT	Os.18202.1.S1_at	AK103687	0.0486256	1.38066	up	0.927978	1.00974	down	0.837605	1.02291	up	0.175059	1.12275	up	0.281867	1.11342	up
GNAT	Os.18649.1.A1_s_at	BGIOSSBCE010739.1	0.0196248	1.68345	down	0.209949	1.15697	up	0.0405795	1.30854	up	0.00758918	2.48822	down	0.300573	1.33316	up
GNAT	Os.21782.1.S1_at	LOC_Os10g28040.1	0.421625	1.16903	down	0.465282	1.16164	down	0.720723	1.06588	down	0.148468	1.32399	down	0.68349	1.0849	down
GNAT	Os.21782.1.S1_x_at	BGIOSSFCE030287.1	0.63952	1.07881	down	0.618788	1.07602	up	0.491664	1.06886	up	0.0671236	1.46602	down	0.47015	1.07826	down
GNAT	Os.22588.1.S1_at	AK069110	0.26935	1.26528	up	0.171913	1.3182	up	0.957759	1.00961	down	0.701703	1.05189	down	0.925831	1.01328	up
GNAT	Os.26768.1.S1_at	LOC_Os03g58010.1	0.167704	4.46027	up	0.00422374	3.11803	up	0.0805469	1.50192	down	0.21248	1.54798	up	0.0346406	2.8435	up
GNAT	Os.26865.1.S1_at	AK242384	0.189978	1.20764	up	0.0414631	1.28408	up	0.665939	1.03614	down	0.514545	1.06941	up	0.600915	1.04642	up
GNAT	Os.46826.1.S1_at	LOC_Os10g35680.1	0.459843	1.17247	down	0.245348	1.85523	down	0.119936	1.55736	down	0.288223	1.26978	up	0.607962	1.11465	down
GNAT	Os.46826.1.S1_x_at	LOC_Os10g35680.1	0.93343	1.02392	down	0.647774	1.09371	down	0.298681	1.24969	down	0.0918124	1.38058	up	0.0925127	1.16275	up
GNAT	Os.46826.2.S1_at	LOC_Os10g35680.1	0.25705	1.30673	up	0.915353	1.02166	up	0.0734209	1.68156	down	0.0361186	1.53651	up	0.532269	1.11435	up
GNAT	Os.47375.1.S1_s_at	AK072745	0.840816	1.08865	down	0.73637	1.22865	down	0.00113399	14.7126	up	0.0866134	1.35781	up	0.629497	1.087	up
GNAT	Os.49416.1.S1_at	AK073218	0.0323571	4.02031	down	0.104028	7.45532	down	0.303474	1.17465	down	0.0638648	2.71008	down	0.00219681	2.4729	down
GNAT	Os.49440.1.S1_at	AK101626	0.214037	1.64066	up	0.0303504	2.08094	up	0.655866	1.09037	up	0.13641	1.49969	up	0.00072	2.14858	up
GNAT	Os.49440.1.S1_x_at	AK101626	0.0647288	1.86838	up	0.0388762	2.05227	up	0.0481393	1.39359	up	0.0596226	1.67718	up	0.0082895	2.0116	up
GNAT	Os.51627.1.A1_at	LOC_Os09g31310.1	0.371229	1.14196	down	0.341287	1.36501	down	0.416885	1.11171	up	0.163692	1.24479	down	0.0570035	1.23488	down
GNAT	Os.52258.1.S1_at	LOC_Os04g39140.1	0.00768443	2.23773	down	0.0639786	2.44818	down	0.722973	1.09072	up	0.710936	1.14077	down	0.181021	1.46858	down
GNAT	Os.52325.1.S1_at	AK066403	0.950124	1.01023	up	0.636054	1.08793	up	0.694546	1.06859	down	0.239431	1.12007	up	0.110251	1.19372	up
GNAT	Os.53232.1.S1_at	AK071492	0.132948	1.36175	down	0.237995	2.23813	down	0.959119	1.01083	up	0.928786	1.01825	up	0.267643	1.32123	down
GNAT	Os.5629.1.S1_at	AK068156	0.417061	1.2133	down	0.163943	1.47638	up	0.733604	1.07947	up	0.0164828	1.88304	up	0.412677	1.2547	down
GNAT	Os.7020.1.S1_x_at	AK068619	0.177763	1.3683	down	0.181915	1.31738	down	0.312499	1.25687	down	0.364532	1.18859	up	0.418312	1.15607	down
GNAT	Os.7020.2.S1_at	LOC_Os05g40260.1	0.24657	1.34092	down	0.56702	1.24517	down	0.642668	1.44236	down	0.573329	1.60684	up	0.490661	1.75036	up
GNAT	Os.7319.1.S1_at	LOC_Os07g39690.1	0.464043	1.17642	up	0.465282	1.14708	up	0.0609353	1.3293	down	0.0346936	1.53444	up	0.668282	1.06038	up
GNAT	Os.7568.1.S1_a_at	CT828544	0.618791	1.14508	down	0.55642	1.31052	down	0.469852	1.206	up	0.724244	1.04497	up	0.230038	1.16272	down
GNAT	Os.9922.1.S1_s_at	LOC_Os08g16010.1	0.653493	1.08302	down	0.307795	1.21646	up	0.000554	9.34817	down	0.324615	1.11887	down	0.652168	1.0795	down
GNAT	OsAffx.11941.1.S1_at	LOC_Os02g08400.1	0.760543	1.06186	down	0.309849	1.30748	up	0.0840459	1.59601	up	0.361984	1.16336	down	0.809336	1.04137	up
GNAT	OsAffx.25045.1.S1_at	LOC_Os03g10810.1	0.126262	5.79351	up	0.00182375	10.2812	up	0.861825	1.11305	down	0.072795	5.43089	up	0.0557976	6.77384	up
GNAT	OsAffx.25574.2.S1_x_at	AK243094	0.309512	1.52874	up	0.0124713	1.70127	up	0.781786	1.05456	down	0.561086	1.14221	down	0.840586	1.04703	up
GNAT	OsAffx.25575.1.S1_at	BGIOSSFCE011520.1	0.708817	1.33139	down	0.59372	1.22458	up	0.711927	1.16512	up	0.652542	1.20733	down	0.363468	1.55555	up
GNAT	OsAffx.29229.1.S1_at	CT836015	0.864145	1.02564	down	0.776437	1.02968	up	0.0151204	1.5398	down	0.239717	1.16291	up	0.236625	1.27101	up
GNAT	OsAffx.31263.1.S1_at	LOC_Os11g32280.1	0.569382	1.25087	down	0.196031	2.27748	down	0.718338	1.13351	down	0.032368	1.49545	down	0.0293749	7.29928	down
GNAT	OsAffx.31263.1.S1_x_at	LOC_Os11g32280.1	0.423695	1.1421	up	0.75806	1.05555	down	0.167935	1.16651	up	0.284579	1.11563	down	0.169165	1.16675	down
GNAT	OsAffx.3615.1.S1_s_at	LOC_Os03g55530.1	0.253132	2.33023	up	0.550183	1.39965	up	0.554546	1.35784	down	0.930906	1.04742	up	0.472081	1.47495	up
GNAT	OsAffx.9139.1.S1_at	AK241100	0.141647	1.48275	down	0.00440898	2.85016	down	0.490258	1.09195	down	0.371187	1.07491	up	0.00123123	1.6737	down
GRAS	Os.10061.1.S1_at	AK122131	0.462883	1.12042	up	0.77781	1.06033	down	0.629858	1.07564	up	0.0856873	1.64887	down	0.991406	1.00133	down
GRAS	Os.11766.1.S1_at	AK069266	0.29891	1.31019	down	0.122429	1.37734	down	0.522668	1.10496	down	0.0207731	1.45796	down	0.106289	1.20004	down
GRAS	Os.11843.1.S1_at	AK100294	0.138258	1.35407	down	0.673693	1.07233	down	0.800383	1.03338	down	0.908536	1.01329	up	0.416678	1.13796	up
GRAS	Os.11866.1.S1_at	LOC_Os01g62460.1	0.107459	1.16963	down	0.733312	1.05025	down	0.598734	1.03253	up	0.619977	1.14068	down	0.223182	1.16827	down
GRAS	Os.14250.1.S1_at	AK121943	0.00362658	2.07213	up	0.00194744	1.96406	up	0.371551	1.08058	down	0.101554	1.62313	up	0.160657	1.38661	up
GRAS	Os.18082.1.S1_at	AK101603	0.155163	1.37452	down	0.439412	1.12719	down	0.460768	1.13494	down	0.919718	1.01316	up	0.815653	1.03972	up
GRAS	Os.20826.1.S1_at	LOC_Os04g46860.1	0.224661	1.29254	up	0.00137228	2.06863	up	0.150356	1.22068	up	0.422864	1.10272	up	0.0485081	1.45694	up
GRAS	Os.21578.1.S1_at	AK101035	0.00847456	1.52796	down	0.00884295	1.54534	down	0.246054	1.07449	up	0.325257	1.13733	down	0.189701	1.08362	down
GRAS	Os.22472.1.S1_x_at	LOC_Os10g22430.1	0.0524636	1.59043	up	0.0449522	1.97393	up	0.304146	1.10846	up	0.42187	1.14583	up	0.000453	1.49147	up
GRAS	Os.22472.2.S1_at	LOC_Os10g22430.1	0.226093	1.33829	up	0.0916453	1.38907	up	0.883012	1.01253	down	0.514472	1.08727	up	0.0285121	1.36496	up
GRAS	Os.2406.2.S1_a_at	AK072900	0.0343211	1.73505	down	0.00562464	1.51948	down	0.215815	1.09999	up	0.0136033	1.40433	down	0.0964273	1.13027	down
GRAS	Os.26916.1.S1_a_at	AK101451	0.107388	1.31722	up	0.000569	1.94512	up	0.727074	1.0286	up	0.1187	1.18785	up	0.0266655	1.4426	up
GRAS	Os.26916.1.S2_s_at	AK101451	0.323044	1.47174	up	0.0191796	3.18343	up	0.566382	1.05156	down	0.168914	1.23807	up	0.00149858	2.2061	up
GRAS	Os.26916.2.S1_at	AK101451	0.401018	1.12712	up	0.0159727	2.12046	up	0.1202	1.21774	down	0.166911	1.17284	up	0.174725	1.3443	up
GRAS	Os.27419.1.S1_at	LOC_Os11g47870.1	0.00442	3.4267	up	0.0162419	2.1395	up	0.539363	1.15635	down	0.051017	2.42344	up	0.081541	2.14427	up
GRAS	Os.31716.2.A1_at	LOC_Os06g01620.1	0.728083	1.12379	up	0.482181	1.15286	up	0.0994877	1.51263	up	0.237678	1.52113	down	0.263959	1.19232	up
GRAS	Os.31950.1.S1_at	LOC_Os06g03710.1	0.937227	1.14411	up	0.494408	3.5851	down	0.332594	6.54223	up	0.0458506	30.1103	down	0.0357436	7.76648	down
GRAS	Os.37032.1.S1_a_at	AK061242	0.076023	1.9812	down	0.0576246	1.34874	down	0.546421	1.09664	down	0.115678	1.4829	down	0.130428	1.32943	down
GRAS	Os.41557.1.S1_at	AK242412	0.050834	3.68148	down	0.136602	1.53596	down	0.626518	1.08213	up	0.0892938	1.6086	down	0.511252	1.23191	down
GRAS	Os.44171.1.S1_at	LOC_Os07g39820.1	0.206316	4.72313	down	0.0762522	5.07943	down	0.857027	1.10956	down	0.211224	1.82469	down	0.796042	1.10483	down
GRAS	Os.4494.1.S1_at	AB030956	0.740046	1.06905	up	0.41706	1.2225	down	0.0104476	1.52568	up	0.160115	1.15254	down	0.716542	1.03526	down
GRAS	Os.47623.1.A1_at	AK073467	0.711372	1.20343	down	0.231407	2.33963	down	0.925202	1.0229	down	0.0493859	1.77669	down	0.519134	1.09476	down
GRAS	Os.49702.1.S1_at	AK120775	0.00250751	1.73123	down	0.0189776	1.49507	down	0.144142	1.43436	down	0.545082	1.14085	down	0.961944	1.01239	up
GRAS	Os.51719.1.S1_at	LOC_Os11g47900.1	0.174365	1.40723	up	0.773379	1.06432	up	0.223403	1.68774	down	0.0564798	3.03327	up	0.683157	1.29632	down
GRAS	Os.5252.1.S1_at	AK073386	0.27016	1.19787	down	0.550764	1.07634	down	0.448761	1.10444	down	0.214048	1.09587	up	0.526507	1.06212	down
GRAS	Os.53020.1.S1_at	AK070489	0.735273	1.16247	down	0.0120451	5.38036	down	0.508933	1.43278	down	0.698641	1.47094	down	0.14823	3.06126	down
GRAS	Os.7058.1.S1_at	AK100784	0.796016	1.0418	up	0.18212	1.30522	up	0.398006	1.22861	up	0.581125	1.12285	up	0.29171	1.3063	up
GRAS	Os.9902.1.S1_at	AK067457	0.0336097	1.60364	up	0.00529279	2.14916	up	0.693814	1.04849	down	0.469213	1.17216	up	0.00177071	1.68506	up
GRAS	OsAffx.11973.1.S1_at	LOC_Os02g10360.1	0.653338	1.33154	up	0.631435	1.35433	up	0.253457	2.00544	up	0.0392643	2.28082	down	0.302161	1.66803	down
GRAS	OsAffx.18704.1.S1_at	BGIOSSBCE031287.1	0.15882	8.09511	up	0.205125	6.24663	up	0.261584	4.64109	up	0.880007	1.02947	up	0.100272	1.5234	up
GRAS	OsAffx.19487.1.S1_x_at	BGIOSSBCE031150.1	0.578978	1.24527	up	0.153866	1.61975	down	0.616603	1.14425	up	0.565608	1.10531	up	0.228012	1.17481	down
GRAS	OsAffx.27559.1.S1_x_at	BGIOSSBCE004555.1	0.0384638	14.5767	up	0.0942586	6.81521	up	0.281484	2.92184	up	0.763273	1.2955	down	0.241378	2.28056	up
GRAS	OsAffx.27559.2.S1_x_at	LOC_Os06g10900.1	0.493608	1.0685	up	0.676599	1.07715	up	0.345379	1.28058	down	0.184979	1.48681	up	0.695257	1.09568	up
GRAS	OsAffx.28833.1.S1_x_at	LOC_Os07g40020.1	0.70458	1.17159	up	0.739821	1.17859	down	0.922549	1.05195	down	0.457113	1.37237	up	0.436138	1.39579	up
GRAS	OsAffx.29552.2.S1_at	BGIOSSFCE010766.1	0.357082	1.29329	up	0.627877	1.43945	down	0.151517	1.58551	up	0.272639	1.35762	down	0.0295118	1.68386	down
GRAS	OsAffx.31575.1.S1_x_at	BGIOSSBCE031148.1	0.246111	1.78549	down	0.0442268	1.80171	down	0.438604	1.30273	down	0.790033	1.10352	down	0.496141	1.25794	down
GRF	Os.22796.1.S1_at	AK058659	0.876043	1.16778	down	0.609881	1.74132	up	0.574411	1.77108	up	0.753783	1.1038	up	0.240484	1.73849	up
GRF	Os.2347.1.S1_a_at	AF201895	0.945892	1.08052	down	0.840177	1.21635	down	0.808171	1.26514	up	0.167825	1.81309	down	0.574029	1.36294	down
GRF	Os.32618.1.S1_at	AK103508	0.189789	1.84239	down	0.0371502	1.78258	down	0.914499	1.01291	up	0.292972	1.48612	down	0.232566	1.45402	down
GRF	Os.47323.1.S1_at	CT834761	0.878014	1.30804	up	0.808715	1.46494	down	0.550872	2.65729	up	0.0970482	7.21303	down	0.27837	2.4962	down
GRF	Os.47323.1.S1_x_at	CT834761	0.835591	1.39189	up	0.741807	1.75401	down	0.56458	2.52566	up	0.0144849	11.2162	down	0.327909	2.60316	down
GRF	Os.47395.1.S1_at	AK103055	0.473318	1.18793	down	0.313502	1.21077	down	0.248174	1.25219	down	0.17602	1.30322	down	0.812491	1.05978	up
GRF	Os.47815.1.A1_at	AK241557	0.96003	1.03927	down	0.782906	1.2017	down	0.94026	1.0504	down	0.121079	1.45395	down	0.786757	1.08659	down
GRF	Os.49748.1.S1_at	LOC_Os02g47280.1	0.87825	1.13669	down	0.596352	1.44252	down	0.800712	1.18354	up	0.0466309	2.23555	down	0.286085	1.2925	down
GRF	Os.49751.1.S1_at	AK073578	0.855305	1.17041	down	0.369755	2.26972	down	0.69894	1.3462	up	0.148573	2.24171	down	0.823439	1.10263	down
GRF	Os.5329.1.S1_at	LOC_Os07g28430.1	0.0449458	1.33236	up	0.0157118	1.3633	up	0.105695	1.1656	up	0.366738	1.07396	up	0.0509555	1.15532	up
GRF	Os.57111.1.S1_at	LOC_Os04g48510.1	0.768208	1.35785	down	0.551037	1.84217	down	0.486588	2.13799	up	0.125524	2.81998	down	0.168643	2.52942	down
GRF	Os.9714.2.A1_a_at	AK241439	0.341874	1.76437	down	0.0332818	1.54816	up	0.509931	1.09437	down	0.0100096	1.54778	down	0.125551	1.55624	up
GRF	OsAffx.19891.1.S1_at	AK241557	0.82499	1.31723	up	0.593234	2.20402	down	0.676888	1.66335	up	0.443145	2.50678	down	0.747298	1.10376	down
HB	Os.11805.1.A1_s_at	LOC_Os11g06020.1	0.0642114	1.71566	up	0.460843	1.14643	up	0.592815	1.10178	up	0.0757703	1.35377	up	0.111775	1.23979	up
HB	Os.11988.1.S1_at	AB077993	0.757717	1.04149	up	0.052916	1.43989	down	0.014196	1.64309	up	0.624742	1.04047	down	0.845409	1.0326	down
HB	Os.12134.1.S1_at	AY554030	0.235369	3.80789	down	0.912198	1.04046	up	0.617033	1.14103	up	0.00518071	6.59308	down	0.424535	1.17145	up
HB	Os.12432.1.S1_a_at	AB101645	0.391462	1.23575	down	0.0292855	1.79794	down	0.108144	1.30689	up	0.00448328	1.86576	down	0.0128401	1.62152	down
HB	Os.14126.1.S1_at	AK103284	0.403236	1.35417	down	0.0825161	1.68052	down	0.544858	1.13776	up	0.0508895	1.96818	down	0.0714039	1.26474	down
HB	Os.16013.1.S1_at	LOC_Os01g62310.1	0.220824	2.60095	up	0.365569	2.07353	down	0.57879	1.35477	down	0.410619	2.06184	down	0.694149	1.30698	up
HB	Os.17301.1.S1_at	AK068029	0.0489646	1.9591	down	0.0473112	2.22746	down	0.151001	1.6167	down	0.677425	1.17125	up	0.883701	1.04428	up
HB	Os.17425.1.S1_at	AB081340	0.042403	1.98966	up	0.00960094	2.40077	up	0.759908	1.03566	up	0.0739222	1.30583	up	0.0139173	2.04937	up
HB	Os.18095.1.S1_a_at	AK068560	0.31806	1.09341	up	0.929261	1.00287	down	0.710242	1.04548	down	0.498781	1.09708	up	0.254293	1.17439	up
HB	Os.18365.1.S1_at	BGIOSSFCE004567.1	0.0116381	1.56422	up	0.00146154	1.84142	up	0.887255	1.01307	down	0.156023	1.30329	up	0.132329	1.4948	up
HB	Os.18365.1.S2_at	LOC_Os01g70810.1	0.00686698	1.35944	up	0.0322588	1.52687	up	0.141164	1.09645	down	0.0189617	1.24015	up	0.0049888	1.30842	up
HB	Os.18549.1.S1_at	AB101646	0.68812	1.77827	up	0.738251	1.62455	down	0.528081	2.48211	up	0.00187076	12.9654	down	0.601723	1.24647	down
HB	Os.19639.1.S1_at	AB071330	0.627076	1.18799	up	0.360983	1.18649	down	0.0248344	1.34554	down	0.186416	1.12873	up	0.977074	1.0073	down
HB	Os.1983.1.S1_at	AB007627	0.173485	1.18498	up	0.0207706	1.46843	up	0.331821	1.09842	down	0.0724908	1.13181	up	0.0454456	1.15892	up
HB	Os.21068.1.S1_at	LOC_Os03g06930.1	0.390169	1.19891	up	0.13968	1.33956	down	0.184454	1.28867	down	0.0278892	1.72851	up	0.0167213	1.20552	up
HB	Os.21068.1.S1_x_at	AK099829	0.682738	1.09596	up	0.10123	1.38566	down	0.136136	1.32431	down	0.0235436	1.6972	up	0.412371	1.09084	up
HB	Os.21068.2.S1_x_at	AK099829	0.752927	1.05526	down	0.197488	1.30292	down	0.350555	1.21686	down	0.0811864	1.42063	up	0.893223	1.01895	down
HB	Os.22665.1.S1_at	AY425991	0.0543953	5.60639	up	0.000339	17.5958	up	0.217087	1.34623	up	0.00890293	3.0908	up	0.000245	7.97596	up
HB	Os.22665.1.S2_at	AY425991	0.368659	1.24226	down	0.178642	1.50448	down	0.987261	1.00357	up	0.156792	1.53938	down	0.560305	1.05559	down
HB	Os.23043.1.A1_x_at	LOC_Os10g39720.1	0.317802	2.18898	up	0.0389204	5.76785	up	0.315254	2.15542	up	0.984875	1.01633	down	0.564108	1.41792	up
HB	Os.2362.1.S1_a_at	AK064118	0.125857	2.09155	up	0.000425	1.91436	up	0.963867	1.00561	up	0.918606	1.06155	down	0.145431	1.64901	up
HB	Os.2362.2.S1_x_at	AK064118	0.130445	2.06326	up	0.179799	1.78727	up	0.882874	1.05194	down	0.41783	1.20281	up	0.19001	1.53221	up
HB	Os.2363.1.S1_a_at	AF145730	0.397803	1.17652	down	0.0921889	1.38574	up	0.469492	1.11275	up	0.608086	1.12885	up	0.0293663	1.24476	up
HB	Os.2364.1.S1_at	AF145728	0.0319457	1.48887	up	0.003513	2.43205	down	0.949206	1.0137	up	0.0563769	1.80011	up	0.971477	1.00772	down
HB	Os.2365.1.S1_at	AY206864	0.425	1.86638	down	0.285785	2.9117	down	0.303238	1.25263	up	0.191307	1.27097	down	0.691616	1.07244	down
HB	Os.23760.1.S1_at	AK111527	0.0899449	1.69362	up	0.010394	1.90453	up	0.901643	1.01649	down	0.340025	1.17347	up	0.0278914	1.61893	up
HB	Os.23760.2.S1_x_at	AK111527	0.244485	1.21149	up	0.00063	1.65255	up	0.678089	1.01811	up	0.604087	1.08279	up	0.0565863	1.27606	up
HB	Os.24893.1.S1_a_at	AK102788	0.311797	1.36793	up	0.110545	1.10086	up	0.689195	1.0321	up	0.217681	1.19099	up	0.198031	1.12889	up
HB	Os.26397.1.S1_at	AK071330	0.760717	1.05706	up	0.075486	1.62367	down	0.260497	1.3347	down	0.0371401	2.05756	up	0.262286	1.32406	down
HB	Os.27308.1.S1_at	AK063788	0.864153	1.06345	down	0.190865	1.38652	up	0.0967063	1.47562	up	0.419538	1.19449	up	0.760431	1.02752	up
HB	Os.27388.1.S1_s_at	AK066743	0.0628585	1.82166	up	0.187511	1.40929	up	0.357992	1.23129	down	0.0121984	1.65369	up	0.0520417	1.42566	up
HB	Os.28034.1.S1_at	AK106818	0.0630258	1.74145	up	0.0374317	1.98722	down	0.5324	1.17368	down	0.0700338	1.83901	up	0.521299	1.17498	down
HB	Os.32978.1.S1_at	AK102203	0.0989783	1.74478	down	0.0715725	2.16987	down	0.643675	1.1346	down	0.470267	1.21482	down	0.722281	1.07349	up
HB	Os.32984.1.S1_at	AK102183	0.172581	1.76617	down	0.0695106	2.55026	down	0.486067	1.27438	up	0.104907	2.01195	down	0.129744	1.44195	down
HB	Os.37618.1.S1_at	AK102692	0.296298	2.66624	down	0.382728	2.96468	down	0.0277664	1.59136	up	0.0170322	1.8976	down	0.268924	1.16737	down
HB	Os.38013.1.S1_a_at	AK101522	0.965539	1.00645	up	0.317894	1.17865	down	0.110198	1.40106	down	0.716364	1.05628	up	0.392311	1.16076	down
HB	Os.38013.2.S1_x_at	AK101522	0.274904	1.15966	down	0.108811	1.25111	down	0.232	1.50268	down	0.545731	1.20667	up	0.725903	1.11282	down
HB	Os.38340.1.S1_at	AK100250	0.489668	1.24951	up	0.0369122	2.52444	up	0.344761	1.30645	down	0.493032	1.18714	up	0.00956595	2.46663	up
HB	Os.39943.1.S1_s_at	AK100250	0.0172903	2.29092	up	0.000849	2.9108	up	0.392647	1.09125	up	0.234506	1.44671	up	0.00852111	2.01913	up
HB	Os.39943.1.S1_x_at	AK100250	0.06037	1.76134	up	0.00880849	2.41215	up	0.948076	1.00967	up	0.205513	1.50759	up	0.0141369	1.90122	up
HB	Os.39943.2.A1_at	AK100250	0.00694805	1.66121	up	0.00225699	2.52236	up	0.0330701	1.35736	down	0.354238	1.40274	down	0.00189719	1.7719	up
HB	Os.39943.2.A1_x_at	AK100250	0.00203693	1.93904	up	9.63e-05	3.07087	up	0.0321081	1.23081	down	0.908406	1.04238	down	0.0209053	2.01442	up
HB	Os.4162.1.S1_at	AB028885	0.460418	1.21527	up	0.508342	1.20601	up	0.767776	1.07216	down	0.721468	1.10655	up	0.10088	1.51263	up
HB	Os.4163.1.S1_at	AB028883	0.67738	1.38744	down	0.144563	1.80074	up	0.962389	1.03012	up	0.78074	1.32687	down	0.958923	1.03398	down
HB	Os.4164.2.S1_a_at	AB007629	0.272277	1.28382	down	0.185555	1.38379	up	0.103328	1.55999	down	0.120116	1.4043	up	0.480237	1.27243	up
HB	Os.44546.1.A1_at	AB007623	0.915634	1.02986	down	0.619354	1.18452	up	0.263621	2.53627	down	0.275101	2.46484	up	0.953322	1.06336	down
HB	Os.44546.1.A1_x_at	AB007623	0.159128	3.66698	down	0.246997	1.66671	down	0.803803	1.07033	down	0.161818	2.11025	down	0.262117	1.92965	down
HB	Os.4605.1.S1_at	CT832945	0.124649	1.71685	up	0.0108295	2.13768	up	0.616765	1.17507	down	0.145077	1.88989	up	0.129996	1.83387	up
HB	Os.4608.3.A1_a_at	AB007628	0.089549	1.43649	up	0.0180116	1.99091	up	0.947684	1.00881	up	0.231918	1.25944	up	0.020894	1.57688	up
HB	Os.46312.1.S1_a_at	AK061741	0.19027	1.40568	down	0.0107649	2.03761	down	0.251388	1.18608	down	0.793808	1.08685	down	0.0971945	1.34852	down
HB	Os.49163.1.S1_at	AK064665	0.0199937	8.88278	down	0.145651	14.7657	down	0.59145	1.19329	down	0.199529	2.17917	down	0.0070428	3.31582	down
HB	Os.49245.1.S1_at	AK287604	0.508956	2.58066	up	0.0370392	7.25653	up	0.0540391	1.96125	up	0.0138572	2.95174	down	0.0734866	2.22109	up
HB	Os.49754.1.S1_x_at	AY554031	0.397219	1.22344	up	0.250917	1.30616	up	0.109422	1.29237	up	0.166952	1.21114	down	0.844538	1.03456	down
HB	Os.49759.1.S1_x_at	LOC_Os09g27450.1	0.223614	1.574	down	0.795582	1.08164	up	0.323357	1.41175	down	0.604231	1.13583	up	0.791164	1.06555	down
HB	Os.50442.1.S1_at	AK121207	0.0447874	2.14575	down	0.108004	1.6987	down	0.515181	1.22837	down	0.350027	1.42409	down	0.424095	1.27005	down
HB	Os.50599.1.S1_x_at	AK122006	0.226717	1.33424	up	0.624236	1.21861	up	0.18243	1.36394	down	0.00606074	1.79149	up	0.105733	1.27826	up
HB	Os.51648.1.S1_at	LOC_Os03g20910.2	0.599727	2.34303	up	0.153441	2.5554	down	0.544286	1.41313	down	0.759555	1.19407	down	0.822306	1.22894	up
HB	Os.51648.2.S1_at	AK111000	0.0328035	4.85692	down	0.217685	1.95937	up	0.135282	2.42167	down	0.344942	2.91671	up	0.275042	2.02562	up
HB	Os.51714.1.S1_at	AK073232	0.0164689	6.19042	up	0.135335	2.74281	up	0.370594	1.49742	up	0.0613106	4.49275	up	0.12596	2.31001	up
HB	Os.52596.1.S1_x_at	AK106818	0.0244119	2.08723	up	0.113521	1.43524	down	0.851781	1.03181	up	0.0496451	1.79997	up	0.269001	1.07432	down
HB	Os.53299.1.S1_at	AK071877	0.59094	1.12071	down	0.232189	1.912	down	0.0515297	1.45325	up	0.244718	1.53166	down	0.0229057	1.50265	down
HB	Os.53657.1.S1_at	AK100441	0.629292	1.21416	up	0.0216703	1.61525	up	0.398836	1.14187	down	0.595585	1.2305	up	0.173981	1.56649	up
HB	Os.56322.1.S1_at	CT833267	0.289988	2.38534	up	0.325354	4.56894	down	0.374502	2.04027	up	0.133215	3.10121	down	0.433227	1.44906	down
HB	Os.57551.1.S1_s_at	AB028884	0.00769426	1.79125	up	0.0458872	1.42399	up	0.196403	1.63164	down	0.327486	1.46381	up	0.487056	1.63207	up
HB	Os.5933.1.S1_at	AY554029	0.380209	1.05924	down	0.223433	1.52486	down	0.276201	1.04874	up	0.00910011	1.16334	down	0.0138735	1.16851	down
HB	Os.5992.1.S1_at	LOC_Os08g19650.1	0.587535	1.1138	up	0.6107	1.13929	up	0.181828	1.37964	down	0.297683	1.27186	up	0.0320318	1.51494	up
HB	Os.6039.1.S1_at	AB101648	0.215642	1.7696	down	0.111598	1.64596	down	0.687997	1.06288	up	0.355359	1.33618	down	0.0254861	1.57261	down
HB	Os.6086.2.S1_x_at	LOC_Os05g48820.1	0.0583606	1.11124	up	0.0416095	1.24445	up	0.0275464	1.14017	down	0.0401686	1.08556	up	0.0109861	1.22296	up
HB	Os.6492.1.S1_at	CT834510	0.281756	1.22596	down	0.651092	1.07125	down	0.516685	1.15264	down	0.649918	1.08548	up	0.815829	1.04994	down
HB	Os.7330.1.S1_at	AK070502	0.0373739	1.47415	up	0.0264466	1.73769	up	0.132571	1.26283	up	0.171346	1.22794	down	0.784988	1.0537	up
HB	Os.7330.1.S2_at	AK070502	0.0243674	1.5002	up	0.0227156	1.68377	up	0.297746	1.1164	up	0.886339	1.01418	down	0.0539132	1.25233	up
HB	Os.7976.1.S1_a_at	AK067939	0.706322	1.06425	up	0.163138	1.33341	up	0.766311	1.04862	down	0.0141903	1.32008	up	0.191438	1.21857	up
HB	Os.8449.1.S1_at	AF145729	0.654172	1.0956	down	0.0811637	1.6615	up	0.761076	1.06613	down	0.0541531	1.4373	down	0.193268	1.20264	down
HB	Os.8598.1.S1_s_at	AY346329	0.356222	1.58242	down	0.269932	1.32599	down	0.601144	1.08726	down	0.280832	1.13778	down	0.131512	1.16977	down
HB	Os.8833.1.S1_at	AB101647	0.253096	1.27071	down	0.348896	1.22186	down	0.387823	1.26	up	0.515982	1.17647	down	0.0766618	1.95508	down
HB	Os.9086.1.S1_at	AK073446	0.0539377	5.90903	up	0.0081371	7.91907	up	0.920058	1.05815	up	0.219117	2.2324	up	0.0630794	3.90986	up
HB	Os.9332.1.S1_at	AK101029	0.0532385	1.51244	down	0.502622	1.43662	down	0.0599655	1.42727	up	0.275214	1.82822	down	0.576014	1.22752	up
HB	OsAffx.12765.1.S1_x_at	AK108366	0.567982	1.49347	down	0.624528	1.27098	down	0.068205	1.71251	up	0.709275	1.08965	down	0.706294	1.07849	down
HB	OsAffx.17933.1.S1_at	LOC_Os09g27450.1	0.508567	1.20304	up	0.607287	1.11725	up	0.25434	1.3553	down	0.0272721	1.96931	up	0.103214	1.45001	up
HB	OsAffx.18415.1.S1_x_at	CT837749	0.183045	1.78274	down	0.284142	2.01205	down	0.511524	1.10107	up	0.261887	1.20196	down	0.238991	1.2558	down
HB	OsAffx.25077.1.S1_at	BGIOSSFCE009638.1	0.149552	3.84378	down	0.250552	1.44572	up	0.0178314	2.29209	down	0.338405	1.26644	down	0.781803	1.26829	down
HB	OsAffx.25593.1.S1_at	BGIOSSBCE011406.1	0.943371	1.03959	down	0.00480483	1.72595	up	0.00879801	1.99584	down	0.00306307	2.01468	up	0.371871	1.25735	up
HB	OsAffx.25688.1.S1_at	AK287476	0.151858	2.83103	down	0.221675	1.34083	down	0.273589	1.26641	up	0.192065	1.35435	down	0.134448	1.46581	down
HB	OsAffx.26640.1.S1_at	AB218894	0.247359	1.4743	up	0.147535	1.73976	up	0.160277	1.67091	up	0.186544	1.82212	down	0.550754	1.1096	up
HB	OsAffx.29023.1.S1_x_at	AK318563	0.278151	1.59113	down	0.190894	1.92705	down	0.0117933	1.32459	up	0.00417236	1.44164	down	0.28826	1.29569	down
HB	OsAffx.2978.2.S1_s_at	AB028885	0.489492	1.20829	up	0.848645	1.08697	up	0.516715	1.5314	down	0.246871	2.41928	up	0.289354	2.21013	up
HB	OsAffx.2978.2.S1_x_at	AB028885	0.433074	1.41372	down	0.777985	1.12075	down	0.143458	2.49737	down	0.101544	2.8054	up	0.2228	2.42892	up
HB	OsAffx.29958.1.S1_at	LOC_Os09g21180.1	0.0402751	7.16545	up	0.00771595	5.41292	up	0.368988	1.39855	up	0.189581	1.61975	up	0.0838088	2.24683	up
HB	OsAffx.29958.1.S1_x_at	LOC_Os09g21180.1	0.0295593	8.80057	up	0.0233999	6.50006	up	0.398497	1.57389	up	0.686168	1.21535	up	0.110727	2.34785	up
HB	OsAffx.3581.1.S1_at	AK287476	0.334556	1.46907	down	0.936272	1.01328	up	0.485028	1.09253	down	0.384094	1.15914	down	0.465375	1.13105	up
HB	OsAffx.4107.1.S1_s_at	LOC_Os04g46350.1	0.471356	1.23225	up	0.125705	1.94615	down	0.299107	1.34419	down	0.215931	1.38353	up	0.653914	1.11415	down
HB	OsAffx.6486.1.S1_x_at	AK071877	0.296747	1.22028	up	0.159006	1.40644	down	0.072056	1.56321	up	0.19092	1.39096	down	0.0740007	1.4831	down
HMG	Os.12612.1.S1_at	AK120614	0.088447	1.30255	down	0.00166583	1.32832	down	0.66128	1.02279	up	0.0571134	1.18838	down	0.0574336	1.22794	down
HMG	Os.12832.1.S1_a_at	AF093632	0.225895	1.21601	up	0.0447218	1.49649	up	0.34989	1.04306	down	0.0474519	1.22004	up	0.0101557	1.27601	up
HMG	Os.14431.1.S1_x_at	AF093632	0.0580364	1.74811	up	0.00942435	1.75453	up	0.821257	1.02385	down	0.00444616	1.79359	up	0.0633441	1.51602	up
HMG	Os.26082.1.S1_s_at	LOC_Os02g15810.1	0.991351	1.01977	up	0.24147	7.28733	down	0.494189	2.75022	up	0.0327248	14.2268	down	0.104858	7.62608	down
HMG	Os.39198.1.A1_at	AF093632	0.710515	1.04999	up	0.157944	1.30895	up	0.224524	1.24084	up	0.61671	1.07404	up	0.134506	1.42044	down
HMG	Os.52073.1.S1_at	AK064663	0.00121196	2.20532	up	0.00425133	2.02068	up	0.281932	1.10375	down	0.0296016	2.06867	up	0.000981	1.98896	up
HMG	Os.54219.1.S1_at	AK102592	0.542735	1.25021	down	0.0463702	1.96647	down	0.777116	1.06415	up	0.313395	1.253	down	0.020909	1.88888	down
HMG	Os.57443.1.S1_x_at	AK066658	0.675245	1.94529	up	0.582199	1.6679	up	0.500732	1.74851	up	0.884832	1.10492	down	0.881082	1.09141	down
HMG	Os.5767.1.S1_at	AK069900	0.496117	2.69823	down	0.403879	3.56082	down	0.819651	1.40357	up	0.1065	5.84073	down	0.167024	4.00237	down
HMG	Os.7523.1.S1_at	AK242556	0.194093	2.0989	down	0.187874	2.12783	down	0.766277	1.15287	up	0.00597523	4.4304	down	0.223008	2.03739	down
HMG	Os.7840.1.S1_at	AF503585	0.0522121	1.89586	up	0.000302	2.35805	up	0.882539	1.01006	up	0.120296	1.35341	up	0.0020356	1.91198	up
HMG	Os.7893.1.S1_at	AK066658	0.853448	1.31137	up	0.913725	1.10173	up	0.471632	1.77794	up	0.759398	1.20988	down	0.578367	1.34489	down
HMG	OsAffx.12061.1.S1_s_at	BGIOSSFCE005951.1	0.682916	1.72375	down	0.456028	2.11963	down	0.944984	1.07225	up	0.155548	2.70248	down	0.233564	2.28592	down
HMG	OsAffx.9317.1.S1_x_at	AK064663	0.012127	1.52532	up	0.00716311	1.92281	up	0.458674	1.29512	down	0.128735	2.01288	up	0.119595	1.98839	up
HRT	Os.38056.1.S1_at	AK102792	0.122716	1.26603	down	0.018044	1.6288	down	0.609806	1.07242	up	0.432867	1.11864	down	0.627513	1.07349	up
HSF	Os.10570.1.S1_at	LOC_Os06g35960.1	0.472298	1.51425	up	0.89407	1.07701	down	0.758775	1.17724	up	0.232733	1.75223	down	0.736432	1.21138	down
HSF	Os.10942.1.S1_a_at	AK072391	0.708457	1.07832	up	0.0557475	1.67013	up	0.38465	1.19573	down	0.998428	1.00062	down	0.466463	1.16718	up
HSF	Os.11250.1.S1_at	LOC_Os02g13800.1	0.0272405	6.09263	down	0.709951	1.07999	up	0.112532	1.50665	down	0.00973034	3.04605	down	0.516634	1.48394	up
HSF	Os.11941.1.S1_at	LOC_Os09g35790.1	0.229199	1.79779	down	0.0129495	1.59731	up	0.43827	1.14229	down	0.00404217	3.19387	down	0.452677	1.14375	up
HSF	Os.11941.2.S1_at	AK105409	0.0187757	3.02565	down	0.925909	1.00904	up	0.588757	1.05793	up	9.87e-05	6.59307	down	0.127988	1.24388	down
HSF	Os.18587.1.S1_at	AK101824	0.113546	4.11069	down	0.0764911	4.93964	down	0.526803	1.15663	down	0.151755	2.28149	down	0.114053	2.38318	down
HSF	Os.2152.1.S1_at	AY344491	0.0182505	1.62972	up	0.00473498	2.0851	up	0.969999	1.00418	up	0.291532	1.17384	up	0.00553256	1.39143	up
HSF	Os.2292.3.S1_x_at	AF140500	0.501012	1.1284	down	0.30712	3.04497	down	0.415459	1.17608	up	0.206065	2.68838	down	0.265159	2.36144	down
HSF	Os.23778.1.S1_at	AK101934	0.754234	1.10702	down	0.57989	1.14298	up	0.334471	1.14468	down	0.380015	1.18611	down	0.0545543	1.35987	up
HSF	Os.25221.1.S1_at	AK072210	0.0765672	1.50083	up	0.0448154	1.71341	up	0.237025	1.22573	down	0.0163579	1.61991	up	0.00890342	1.49967	up
HSF	Os.27176.1.S1_at	AK101182	0.377451	1.29599	up	0.658772	1.11609	down	0.0797101	1.51297	down	0.916956	1.02154	down	0.43914	4.07115	down
HSF	Os.27716.2.S1_a_at	AY344484	0.0954614	2.07422	down	0.151874	3.97054	down	0.9802	1.01127	up	0.442969	1.37104	down	0.543232	1.30899	down
HSF	Os.35681.1.S1_at	AK066316	0.00977637	32.4486	up	0.178621	2.64299	up	0.487981	1.61582	down	0.00447069	45.5788	up	0.0813153	3.0616	up
HSF	Os.39876.1.S1_at	AY344483	3.23e-05	2.79284	down	0.000497	1.80013	down	0.288928	1.02384	down	0.00956976	2.50384	down	0.0211686	1.63756	down
HSF	Os.40015.1.S1_at	AK069479	0.160732	1.60885	down	0.244362	1.48582	down	0.0986202	2.03802	down	0.82298	1.11652	up	0.945338	1.02075	up
HSF	Os.40018.1.S1_at	AB050096	0.121093	2.0039	up	0.652013	1.1527	up	0.0686982	1.92613	down	0.150798	1.42771	up	0.431337	1.33496	up
HSF	Os.40020.1.S1_a_at	AK072571	0.0672184	1.62727	up	0.0414775	1.72499	up	0.364798	1.07953	up	0.369196	1.11563	up	0.435447	1.05978	up
HSF	Os.40021.1.S1_a_at	AK066844	0.00567495	2.11294	down	0.6472	1.18597	up	0.0415097	1.47786	up	0.00871049	5.30902	down	0.820069	1.03015	up
HSF	Os.50642.1.S1_at	AY344483	0.000273	2.47972	down	0.0451092	2.16201	down	0.129632	1.30709	down	0.0216405	1.7195	down	0.180469	1.26445	down
HSF	Os.50643.2.S1_x_at	LOC_Os07g44690.1	0.568642	1.90719	down	0.328974	2.14985	down	0.629278	1.4236	up	0.084107	2.23985	down	0.335367	1.51228	down
HSF	Os.51916.1.S1_at	LOC_Os01g39020.1	0.00117656	7.10323	up	0.0594102	1.69208	up	0.300728	1.19167	up	0.0154088	5.39461	up	0.827268	1.07469	up
HSF	Os.5364.1.S1_at	AK068660	0.168493	1.33801	up	0.00663564	1.75629	up	0.107677	1.25584	up	0.343972	1.08187	up	0.0239999	1.36606	up
HSF	Os.54707.1.S1_x_at	AK105409	0.062376	2.03696	down	0.41899	1.1904	up	0.618755	1.10313	up	0.089442	5.91254	down	0.3091	1.19648	up
HSF	Os.9717.1.S1_at	AK100430	0.144779	1.40486	up	0.0277767	2.2007	up	0.455887	1.03543	down	0.144594	1.28204	up	0.00243786	1.72963	up
HSF	OsAffx.17944.1.S1_at	AK241190	0.344386	3.78458	up	0.774775	1.45519	up	0.509946	2.48124	up	0.58943	1.54407	down	0.785482	1.2667	down
HSF	OsAffx.30145.1.S1_at	AK105409	0.775372	1.31298	down	0.12701	3.06714	up	0.369764	1.81877	up	0.105113	3.64663	down	0.512102	1.71494	down
HSF	OsAffx.5024.1.S1_at	AK241254	0.125073	1.55884	up	0.0153244	1.77099	up	0.446768	1.12427	down	0.433553	1.75501	down	0.563468	1.52607	down
IWS1	Os.16530.1.S1_at	AK121921	0.034477	1.18566	up	0.213994	1.10996	up	0.133882	1.29144	up	0.753606	1.04496	down	0.89896	1.01915	down
Jumonji	Os.10868.1.S1_at	AK121381	0.0376062	1.44007	up	0.0353963	1.71371	up	0.0218471	1.15579	up	0.119341	1.17935	up	0.00302102	1.5002	up
Jumonji	Os.18195.1.S1_at	LOC_Os02g58210.1	0.751066	1.13823	down	0.247096	1.43237	down	0.000691	3.25112	up	0.581977	1.32081	down	0.0714635	2.1857	down
Jumonji	Os.33852.1.S1_at	AK073801	0.941776	1.00453	down	0.0235072	1.36682	down	0.860805	1.0108	up	0.356046	1.06325	up	0.198637	1.10532	down
Jumonji	Os.35279.1.S1_at	AK068220	0.144933	1.26493	down	0.0285897	1.5853	down	0.00254939	3.52173	up	0.114025	1.41713	down	0.0821492	2.03919	down
Jumonji	Os.45975.1.S1_a_at	AK065339	0.421118	1.08533	down	0.177559	1.14744	up	0.247086	1.12812	down	0.76085	1.03636	down	0.101048	1.15268	up
Jumonji	Os.49210.1.S1_at	AK066463	0.199309	1.27451	down	0.00110018	1.67934	down	0.103564	1.08564	up	0.0668976	1.25854	down	0.111976	1.19897	down
Jumonji	Os.50915.1.S1_at	BGIOSSFCE028109.1	0.026235	2.08079	up	0.000422	2.17802	up	0.067904	1.30452	down	0.416136	1.10813	up	0.0390096	1.49742	up
Jumonji	Os.5373.1.S1_at	LOC_Os02g46930.1	0.344104	1.26629	down	0.114603	1.38166	down	0.914347	1.01313	down	0.456369	1.20349	down	0.0737257	1.29672	down
Jumonji	Os.5672.1.S1_at	AK289253	0.0452122	1.68725	up	0.000752	1.853	up	0.801822	1.01403	up	0.381357	1.18888	up	0.00265665	1.50289	up
Jumonji	Os.6505.1.S1_at	LOC_Os03g31594.1	0.876762	1.03545	up	0.384871	1.21109	down	0.28084	1.26907	up	0.0124277	1.60987	down	0.546105	1.03754	down
Jumonji	Os.7130.1.S1_at	AK073475	0.0050032	1.70854	down	0.0297082	1.55457	down	0.269023	1.1027	up	0.150972	1.35239	down	0.00535916	1.55799	down
Jumonji	Os.7130.2.S1_x_at	AK073475	0.000856	1.68675	down	0.00232562	1.65733	down	0.878344	1.00935	up	0.0825969	1.21216	down	0.0119275	1.32933	down
Jumonji	OsAffx.11862.1.S1_at	LOC_Os02g01940.1	0.830808	1.10586	up	0.960376	1.02273	down	0.861158	1.08513	up	0.131469	1.5829	down	0.321323	1.26549	down
Jumonji	OsAffx.2983.1.S1_x_at	BGIOSSFCE007755.1	0.549494	1.05218	up	0.438129	1.1111	up	0.638332	1.05778	up	0.440237	1.23854	down	0.121751	1.25512	down
Jumonji	OsAffx.29979.1.S1_s_at	BGIOSSFCE028109.1	0.0401621	1.95679	up	0.00300622	2.23436	up	0.231642	1.28752	down	0.408405	1.19052	up	0.106106	1.51696	up
Jumonji	OsAffx.29979.1.S1_x_at	BGIOSSFCE028109.1	0.0912916	2.22233	up	0.00135958	2.17903	up	0.0538528	1.38448	down	0.0465803	1.41961	up	0.0253512	1.53566	up
Jumonji	OsAffx.3382.1.S1_at	AK122150	0.79097	1.07882	down	0.871901	1.03137	up	0.0486768	1.49803	down	0.548889	1.15374	up	0.392585	1.3036	down
LFY	Os.57558.1.S1_at	AB005620	0.136371	1.41415	down	0.168789	3.54937	down	0.501699	1.13032	down	0.765938	1.08989	up	0.508489	1.2056	down
LIM	Os.2601.1.S1_at	LOC_Os10g35930.1	0.354212	1.54597	down	0.337154	1.71161	down	0.778774	1.11602	up	0.297377	1.23948	down	0.501875	1.16164	down
LIM	Os.52919.1.S1_at	LOC_Os04g45010.1	0.672134	1.61096	down	0.196967	3.14578	down	0.370535	2.78937	down	0.686252	1.51991	up	0.455985	2.68393	up
LIM	Os.7784.1.S1_at	BGIOSSFCE034848.1	0.00316857	4.37854	down	0.0219177	4.84914	down	0.184899	1.26437	up	0.0459648	1.77493	down	0.0304324	2.5075	down
LIM	Os.8225.1.S1_at	LOC_Os03g15940.1	0.431233	1.13517	up	0.567565	1.1237	down	0.22799	1.19007	up	0.1778	1.1706	up	0.26736	1.15805	down
LIM	OsAffx.12463.1.S1_at	LOC_Os02g42820.1	0.884636	1.19363	down	0.734485	1.46466	down	0.961538	1.05726	up	0.674512	1.64057	up	0.596533	1.43724	down
LOB	Os.18280.1.S1_at	LOC_Os01g07480.1	0.704373	1.58376	down	0.730091	1.56242	down	0.580536	1.81096	up	0.385444	1.43111	down	0.0492363	2.4089	down
LOB	Os.18459.2.S1_x_at	AK071407	0.387684	1.39227	up	0.0439803	1.83217	up	0.493397	1.28708	down	0.807782	1.20204	up	0.313185	1.50666	up
LOB	Os.22577.1.S1_x_at	AK071246	0.0379374	2.51161	down	0.06123	1.60486	down	0.580184	1.10233	up	0.0213207	1.99731	down	0.0883698	1.42751	down
LOB	Os.22577.2.S1_x_at	AK071246	0.0272854	2.33684	down	0.0477213	1.48191	down	0.655832	1.0566	up	0.0566979	1.91526	down	0.0522671	1.34512	down
LOB	Os.42531.1.S1_at	AK121919	0.0374164	1.74682	down	0.114743	1.65891	down	0.0167177	1.73434	down	0.0223058	1.65577	up	0.8532	1.0314	up
LOB	Os.46036.1.S1_at	AK071624	0.677947	1.20946	down	0.223138	1.41634	up	0.127649	1.42262	up	0.48012	1.1613	up	0.252849	1.44219	up
LOB	Os.52902.1.S1_at	AK069813	0.0627631	1.41422	up	0.0272023	1.47952	up	0.17253	1.18551	up	0.0910708	1.36418	up	0.00115004	1.69094	up
LOB	Os.53245.1.S1_at	AK071550	0.905616	1.05252	up	0.0508268	2.30543	down	0.755985	1.08184	up	0.2757	1.29365	down	0.996333	1.00041	down
LOB	Os.53259.1.A1_at	AK071624	0.113581	2.77496	up	0.51947	1.36485	up	0.783463	1.12285	up	0.0686323	1.85174	up	0.056289	1.68131	up
LOB	Os.53414.1.S1_at	CT832143	0.191339	6.17957	up	0.732414	1.41867	down	0.0985841	4.03659	down	0.0859006	7.39424	up	0.325938	2.60687	up
LOB	Os.56072.1.S1_at	LOC_Os12g01550.1	0.010442	4.47041	up	0.00127236	6.20825	up	0.255166	1.26236	up	0.392669	1.25036	up	0.0154623	2.2107	up
LOB	Os.7112.1.S1_at	LOC_Os03g05500.1	0.0619758	2.14007	down	0.0568205	1.31285	down	0.167152	8.53004	down	0.335645	3.77546	up	0.559466	2.2527	up
LOB	OsAffx.13282.1.S1_s_at	AK288002	0.327523	1.3116	up	0.168327	1.45827	up	0.0808628	1.31188	up	0.819624	1.08395	up	0.0275161	1.47619	up
LOB	OsAffx.14579.1.S1_at	BGIOSSBCE016240.1	0.390103	2.54747	up	0.599592	1.69805	up	0.335591	2.71529	up	0.000214	1.64014	up	0.208761	1.30154	up
LOB	OsAffx.18167.2.S1_at	LOC_Os03g14270.1	0.36749	1.21099	down	0.437772	1.12762	up	0.268064	1.90242	down	0.36726	1.63682	up	0.458405	1.48241	up
LOB	OsAffx.2190.1.S1_at	BGIOSSFCE002224.1	0.266839	2.73537	up	0.00513226	3.56703	up	0.247938	3.09382	down	0.388985	4.22304	up	0.487824	2.08608	up
LOB	OsAffx.23944.2.S1_at	LOC_Os05g34450.1	0.484106	1.25226	down	0.0952838	2.01444	down	0.705009	1.13052	down	0.543588	1.59737	down	0.620402	1.20566	down
LUG	Os.12770.1.S1_at	AK111575	0.00377096	1.32423	up	0.028705	1.47568	up	0.0962947	1.09642	up	0.607515	1.07737	up	0.0090045	1.27055	up
LUG	Os.23654.1.S1_at	AK122062	0.735188	1.19795	down	0.380026	3.53639	down	0.37882	1.57179	up	0.217259	2.14536	down	0.0621679	1.50957	down
LUG	Os.23654.2.S1_x_at	AK072687	0.422472	3.60099	down	0.310751	1.96493	down	0.648122	1.31634	up	0.179329	1.55539	down	0.751914	1.06937	down
LUG	Os.51812.1.S1_at	AK103520	0.273277	1.42406	down	0.15146	1.5026	down	0.573826	1.11248	up	0.131032	1.57264	down	0.161244	1.21955	down
LUG	Os.55744.1.S1_at	BGIOSSFCE014796.1	0.560422	1.18772	up	0.293598	1.26903	up	0.279496	1.15313	up	0.745155	1.06776	down	0.0708532	1.30496	up
LUG	Os.7109.1.S1_a_at	AK101152	0.085668	1.77614	up	0.0244589	2.38917	up	0.0146581	1.19591	down	0.0873586	1.28862	up	0.000892	1.78251	up
LUG	Os.9512.1.A1_at	LOC_Os04g43130.1	0.578275	1.12568	up	0.173271	1.30052	up	0.152879	1.19163	up	0.962878	1.00749	down	0.189653	1.14392	up
MADS	Os.10941.1.S1_at	AK070981	0.437052	2.0167	down	0.236995	1.52639	down	0.0631706	5.49627	down	0.18688	2.61082	up	0.106103	4.04163	up
MADS	Os.2236.1.S1_at	AK072867	0.697832	1.24493	down	0.422243	1.41538	up	0.401175	1.42758	up	0.45042	1.58877	down	0.816942	1.04684	down
MADS	Os.2348.1.S1_at	AY332478	0.664229	1.64465	down	0.523944	1.63671	up	0.761254	1.49462	down	0.632709	1.85717	up	0.751565	1.54211	up
MADS	Os.2352.1.S1_a_at	AF095646	0.670434	1.67905	up	0.261941	3.54204	up	0.957825	1.05745	down	0.668243	1.6105	up	0.392393	2.07842	up
MADS	Os.25415.1.A1_at	AY250075	0.0739022	29.9679	up	0.0159547	86.4445	up	0.224173	3.06958	up	0.0450757	5.7866	up	0.0311791	12.5773	up
MADS	Os.25415.1.A1_s_at	AY250075	0.116704	9.80805	up	0.0304233	24.8364	up	0.310729	2.49589	up	0.0674367	3.79931	up	0.0373385	8.20971	up
MADS	Os.26399.1.S1_at	AK241644	0.788574	1.09567	down	0.724966	1.10267	up	0.27455	1.42509	up	0.761841	1.05996	up	0.377996	1.22522	down
MADS	Os.28015.1.S1_at	AY177699	0.508619	1.20006	down	0.55102	1.41404	up	0.901089	1.03868	up	0.062146	1.7857	down	0.856823	1.06197	down
MADS	Os.28968.1.S1_at	LOC_Os01g68560.1	0.220095	1.38012	down	0.475436	1.52686	down	0.962747	1.00873	up	0.0576648	1.76463	up	0.957634	1.01843	up
MADS	Os.320.2.S1_a_at	AK108568	0.98409	1.00827	down	0.491397	1.19769	up	0.114892	6.41136	down	0.696169	1.43042	down	0.85453	1.20626	up
MADS	Os.37090.1.S1_x_at	AK242701	0.0228684	1.52432	up	0.220845	1.10157	up	0.000201	3.02551	up	0.212174	1.29497	up	0.0184664	1.24841	up
MADS	Os.37813.1.S1_at	AF141965	0.0174088	2.06089	up	0.0222061	1.8581	up	0.571198	1.02516	down	0.15771	1.71923	up	0.0114318	1.71532	up
MADS	Os.38190.1.A1_s_at	AK065442	0.240416	1.1501	up	0.449123	1.0946	up	0.076026	1.39524	up	0.33788	1.20663	down	0.393654	1.13034	up
MADS	Os.4171.1.S1_s_at	AB003322	0.0643465	1.2357	up	0.0366519	1.32969	up	0.561688	1.04294	up	0.702733	1.02014	up	0.0245272	1.24022	up
MADS	Os.4172.1.S1_at	AB003323	0.555095	1.18286	down	0.409392	1.27118	up	0.358504	1.27288	up	0.0432569	1.19842	up	0.177052	1.09939	up
MADS	Os.4174.1.S1_at	AB003326	0.265138	1.58299	down	0.0985171	2.17719	down	0.00728798	9.60515	up	0.00599506	2.47578	up	0.591054	1.10388	up
MADS	Os.4175.1.S1_at	AB003327	0.922525	1.0132	down	0.138081	1.24722	up	0.052374	1.16155	up	0.655802	1.05325	up	0.00226863	1.15373	up
MADS	Os.429.1.S1_at	AK070894	0.745694	1.06017	down	0.0499808	1.30552	down	0.779479	1.00951	up	0.690883	1.07396	down	0.153288	1.32429	down
MADS	Os.4573.1.S1_at	AF091458	0.298017	1.76689	up	0.0184907	4.02335	up	0.0367309	1.39758	down	0.0161856	1.73441	up	0.00370378	4.06417	up
MADS	Os.48040.1.A1_at	AB232157	0.888591	1.10928	up	0.966533	1.03338	down	0.822431	1.17429	down	0.441192	1.47497	up	0.117544	1.67917	up
MADS	Os.49760.1.S1_at	AY551915	0.811822	1.22331	down	0.370882	2.27727	down	0.917236	1.1304	down	0.446395	2.57664	up	0.741089	1.49348	up
MADS	Os.49762.1.S1_at	AY177696	0.183417	1.36624	up	0.417591	1.20352	up	0.0652589	1.82485	up	0.265671	1.5598	down	0.660651	1.10099	up
MADS	Os.49762.2.S1_a_at	AY551923	0.506572	1.57838	down	0.558233	1.71263	down	0.682365	1.38786	down	0.831331	1.17851	up	0.439327	1.83872	up
MADS	Os.49837.1.S1_a_at	AK111859	0.00648188	1.66686	down	0.0851667	1.23216	down	0.52594	1.14106	down	0.44031	1.17534	down	0.32994	1.2635	down
MADS	Os.54265.1.S1_at	AK102927	0.147289	2.44056	down	0.462014	2.82531	down	0.153985	6.3939	down	0.410599	2.49113	down	0.921624	1.1211	down
MADS	Os.57418.1.S1_at	AY177698	0.185645	2.84715	up	0.344416	2.39814	up	0.338033	2.10748	up	0.490657	1.432	up	0.820247	1.17453	up
MADS	OsAffx.11097.1.S1_at	LOC_Os01g18440.1	0.176016	1.26647	down	0.180579	2.04117	down	0.144793	1.21009	down	0.775853	1.13498	down	0.423304	1.45859	down
MADS	OsAffx.12789.1.S1_s_at	AK242211	0.213584	1.30411	up	0.72404	1.03792	down	0.687765	1.06358	up	0.783641	1.04322	down	0.502064	1.11755	down
MADS	OsAffx.12866.1.S1_at	BGIOSSFCE035194.1	0.00476693	6.12514	up	0.0024503	5.59398	up	0.749296	1.16057	down	0.455318	1.68759	up	0.0774123	3.37334	up
MADS	OsAffx.14637.1.S1_at	LOC_Os05g11414.1	0.149897	4.11213	down	0.342154	3.38364	down	0.377298	2.53463	down	0.928981	1.10925	down	0.526906	1.87946	up
MADS	OsAffx.19355.1.S1_at	BGIOSSBCE032871.1	0.183705	4.36205	up	0.218148	3.82062	up	0.7685	1.29578	up	0.0123387	2.64359	up	0.00928481	2.96091	up
MADS	OsAffx.22610.1.S1_at	AK241055	0.0943213	1.59737	down	0.89107	1.04995	up	0.334542	1.59847	up	0.612091	1.3366	down	0.839741	1.09577	up
MADS	OsAffx.24832.1.S1_at	LOC_Os02g52340.1	0.735366	1.0822	up	0.786517	1.15852	down	0.809711	1.08789	down	0.865806	1.0594	down	0.228244	1.55544	up
MADS	OsAffx.26276.1.S1_at	LOC_Os04g31804.1	0.070193	1.32473	up	0.0161756	1.9762	up	0.00838456	12.8841	down	0.433024	2.41113	down	0.173858	1.87828	up
MADS	OsAffx.27778.1.S1_at	BGIOSSBCE020107.1	0.782721	1.2587	down	0.961118	1.05135	up	0.869795	1.10537	up	0.29764	3.37086	down	0.262347	3.10022	down
MADS	OsAffx.6153.1.S1_at	LOC_Os09g02780.1	0.399348	2.16135	down	0.333786	1.84213	down	0.485658	2.6958	down	0.409903	3.34434	up	0.457562	2.9085	up
MBF1	Os.11046.1.S1_at	LOC_Os06g39240.1	0.0883697	12.1423	down	0.0787374	1.57669	down	0.00178845	2.43908	up	0.0173204	5.59925	down	0.00434896	2.76517	down
MBF1	Os.7897.1.S1_at	AK120022	0.0515083	1.22027	up	0.0677335	1.3005	up	0.814623	1.0105	down	0.166182	1.16589	up	0.0228311	1.21962	up
MED6	Os.32942.1.S1_at	CT830946	0.0138266	1.58803	up	0.0155292	1.36448	up	0.533479	1.04899	down	0.0156818	1.28043	up	0.0958532	1.15991	up
MED7	Os.39284.1.S1_s_at	AK242273	0.990671	1.00135	up	0.927223	1.00947	up	0.896551	1.01023	up	0.120313	1.1987	down	0.511527	1.07506	down
mTERF	Os.10501.1.S1_at	CT832269	0.875134	1.03064	down	0.250174	1.2736	up	0.24629	1.31305	down	0.716997	1.06157	up	0.170859	1.30832	up
mTERF	Os.15707.1.S1_at	LOC_Os08g40430.1	0.711655	1.10717	up	0.00221164	1.42051	up	0.11468	1.50482	up	0.343368	1.20927	up	0.394328	1.18456	down
mTERF	Os.18092.1.S1_at	AK120471	0.043013	2.5299	up	0.0130468	1.83732	up	0.328924	1.17441	down	0.00970064	2.19493	up	0.0490362	1.92676	up
mTERF	Os.22922.1.S1_at	AK100873	0.685405	1.10278	up	0.25677	1.52802	down	0.420184	1.2492	down	0.973842	1.00461	up	0.892139	1.02513	up
mTERF	Os.23176.1.S1_at	AK073042	0.312742	1.70603	up	0.573274	1.30746	down	0.259073	1.85575	up	0.312696	1.23159	up	0.438641	1.20459	down
mTERF	Os.23927.1.S1_at	LOC_Os08g40630.1	0.0955315	1.23293	down	0.164873	1.35119	down	0.11584	1.21018	down	0.353756	1.08496	up	0.0323018	1.2975	down
mTERF	Os.27584.1.S1_at	CT834236	0.124996	1.31205	up	0.0685815	1.35392	up	0.00405462	7.49862	down	0.211155	1.60953	up	0.0584266	2.34817	down
mTERF	Os.31679.1.S1_at	LOC_Os07g22670.1	0.00579006	2.42156	down	0.00303801	4.28839	down	0.0224024	1.56807	down	0.283443	1.41031	up	0.00696885	3.22998	down
mTERF	Os.35065.1.S1_at	AK069111	0.211036	1.63526	up	0.00216523	1.6799	up	0.718037	1.03301	down	0.00436409	1.7801	up	0.0229853	1.42419	up
mTERF	Os.35826.2.S1_at	AK065616	0.0182414	1.43029	up	0.533429	1.23797	down	0.662934	1.07038	down	0.131885	1.33575	up	0.184311	1.26806	up
mTERF	Os.35826.2.S1_x_at	AK065616	0.0755241	1.31057	up	0.863723	1.01897	down	0.868536	1.01709	down	0.194551	1.15204	up	0.531235	1.06748	down
mTERF	Os.47936.1.A1_at	LOC_Os06g12100.1	0.0103069	1.88567	down	0.0136374	2.83792	down	0.0952772	1.54019	down	0.236309	1.3602	up	0.130513	1.4459	down
mTERF	Os.4917.1.S1_at	AK102821	0.00771923	2.48598	down	0.0185268	3.39058	down	0.167598	1.39141	down	0.833158	1.05053	down	0.0246711	2.11337	down
mTERF	Os.50748.1.S1_at	LOC_Os05g34160.1	0.240263	1.40353	up	0.844353	1.052	down	0.543171	1.18095	up	0.535691	1.10656	up	0.489505	1.11941	down
mTERF	Os.50994.1.S1_at	BGIOSSBCE007977.1	0.818773	1.08568	down	0.495877	1.24003	up	0.667833	1.13354	down	0.394577	1.22855	up	0.352931	1.19785	up
mTERF	Os.51881.1.S1_at	AK064170	0.604734	1.79566	up	0.374504	2.99234	down	0.402916	2.80346	up	0.293673	2.31252	down	0.170421	3.30611	down
mTERF	Os.51907.1.S1_at	LOC_Os05g33440.1	0.805031	1.06478	down	0.299954	1.24163	down	0.415018	1.17957	up	0.246138	1.17337	down	0.189815	1.15341	down
mTERF	Os.52106.1.S1_at	AK065868	0.0502267	1.60218	down	0.159526	1.5976	down	0.976543	1.00606	up	0.527772	1.13368	up	0.217996	1.32999	down
mTERF	Os.52106.2.S1_at	LOC_Os02g51450.1	0.150988	1.35576	down	0.0377651	1.88989	down	0.589443	1.11785	up	0.0638166	1.54164	up	0.0684953	1.52568	down
mTERF	Os.53799.1.S1_at	AK100116	0.333198	1.29905	up	0.569567	1.15981	down	0.744355	1.08843	down	0.195917	1.2509	up	0.560868	1.10156	up
mTERF	Os.55496.1.S1_at	LOC_Os04g54510.1	0.0611744	1.72033	up	0.256852	1.50785	up	0.218517	1.33412	up	0.565312	1.22973	up	0.310701	1.15954	up
mTERF	Os.55783.1.S1_at	LOC_Os11g10040.1	0.0104772	2.57534	up	0.80314	1.06149	up	0.201831	1.32597	down	0.000779	3.0362	up	0.0216136	2.11573	up
mTERF	Os.55783.2.S1_x_at	AK108795	0.00839671	2.31122	up	0.115347	1.35281	up	0.633028	1.07867	up	0.0305195	1.8758	up	0.118876	1.34928	up
mTERF	Os.56264.1.S1_at	LOC_Os07g24090.1	0.331267	1.1895	down	0.200875	1.69052	down	0.14628	1.33107	up	0.742258	1.0401	up	0.207569	1.27879	down
mTERF	Os.5964.1.S1_at	AK067095	0.24949	1.24629	up	0.64136	1.08179	up	0.49619	1.13625	down	0.0331959	1.56732	up	0.0553768	1.43499	up
mTERF	Os.8325.1.S1_at	AK065678	0.358664	1.18818	up	0.0832835	1.35706	up	0.867414	1.02346	up	0.267969	1.1356	up	0.0913528	1.27377	up
mTERF	OsAffx.13521.1.S1_at	AK240643	0.00191197	2.25155	down	0.0398195	1.74712	down	0.0565815	1.37156	up	0.0235377	1.72856	down	0.116862	1.45203	down
mTERF	OsAffx.13521.1.S1_x_at	AK240643	0.00233412	2.46976	down	0.0471874	1.55868	down	0.021253	1.33463	up	0.0601397	1.90158	down	0.16576	1.48158	down
mTERF	OsAffx.16077.1.S1_at	LOC_Os07g04230.1	0.375756	1.16897	down	0.497301	1.11356	down	0.280066	1.24712	down	0.0690203	1.47241	up	0.771474	1.05825	up
mTERF	OsAffx.27578.1.S1_at	LOC_Os06g12050.1	0.0885218	1.4078	up	0.25194	1.21456	up	0.163743	1.458	down	0.701709	1.11306	up	0.473413	1.9849	down
mTERF	OsAffx.30193.1.S1_at	LOC_Os09g38720.1	0.925828	1.0252	up	0.150527	1.66733	down	0.0989648	1.91406	up	0.751907	1.09346	up	0.325638	1.11809	up
mTERF	OsAffx.3309.1.S1_s_at	CT835208	0.0133814	3.26246	down	0.0376568	1.75668	up	0.181073	1.31377	up	0.00168916	4.26564	down	0.00753762	1.50314	up
mTERF	OsAffx.4807.1.S1_at	BGIOSSFCE019813.1	0.671696	1.0703	up	0.194173	1.69826	down	0.201262	1.30932	up	0.859283	1.03461	up	0.374992	1.19176	down
MYB	Os.10115.1.S1_at	LOC_Os01g36460.1	0.442209	1.96222	down	0.570879	1.33962	down	0.21049	1.36512	up	0.422642	1.20575	down	0.0284698	1.14116	down
MYB	Os.10172.1.S1_at	LOC_Os02g41510.1	0.0336004	5.50087	up	0.836817	1.12767	up	0.0730267	2.17201	down	0.943095	1.04104	up	0.595746	1.78699	down
MYB	Os.10174.1.S1_at	AK111626	0.239828	2.81122	down	0.0287741	2.96053	up	0.316461	1.35155	up	0.271389	2.1418	down	0.00943058	2.15385	up
MYB	Os.10175.1.S1_at	D88617	0.202423	1.78351	up	0.253201	1.56246	down	0.496135	1.2082	up	0.00145474	1.79112	up	0.324778	1.18435	down
MYB	Os.10202.1.S1_at	AK102248	0.174485	1.15791	up	0.167028	1.18205	down	0.421785	1.07578	up	0.666712	1.01162	down	0.154441	1.103	down
MYB	Os.10204.1.S1_at	LOC_Os01g09590.1	0.0675051	1.59193	up	0.303115	1.20577	up	0.452691	1.13279	up	0.111309	1.92752	up	0.00785744	1.79234	up
MYB	Os.10447.1.S1_at	LOC_Os05g03550.1	0.0183275	1.69799	up	0.0303209	2.04559	up	0.0741648	1.11317	up	0.659389	1.03296	up	0.0118792	1.5368	up
MYB	Os.11638.1.S1_at	AK107214	0.000388	6.58684	down	0.0202636	2.19907	up	0.798382	1.03051	up	0.000519	5.7736	down	0.0303742	1.74234	up
MYB	Os.12994.1.S1_at	AB064519	0.380799	1.32369	down	0.000806	2.10534	down	0.0113215	2.08258	up	0.218734	1.37742	down	0.175654	1.59682	down
MYB	Os.14823.1.S1_s_at	CT830663	0.266729	1.45248	up	0.0556611	1.77075	up	0.15087	1.2881	down	0.923917	1.0251	up	0.0114925	2.09205	up
MYB	Os.14823.1.S1_x_at	CT830663	0.300696	1.39462	up	0.039515	1.27092	up	0.933985	1.01471	down	0.467663	1.18924	down	0.370136	1.26868	up
MYB	Os.1619.1.S1_at	LOC_Os01g04930.1	0.422536	1.22917	up	0.951771	1.02179	down	0.000184	3.23359	up	0.625663	1.07834	up	0.0518937	1.2363	up
MYB	Os.1726.1.S1_at	LOC_Os01g18240.1	0.0377675	2.38803	down	0.035043	3.26724	down	0.109928	2.85683	down	0.469541	1.46684	up	0.828117	1.15804	down
MYB	Os.18392.1.S1_at	AK068138	0.528555	1.12148	down	0.32179	1.21557	up	0.24726	1.27282	down	0.145258	1.45011	up	0.749004	1.05828	up
MYB	Os.18725.1.S1_at	LOC_Os03g56090.1	0.928166	1.02529	down	0.347979	1.33034	up	0.210302	1.49239	up	0.848932	1.10949	up	0.939504	1.02452	up
MYB	Os.20224.1.S1_at	AK072403	0.128152	2.98024	up	0.0236207	4.51862	up	0.870367	1.07116	up	0.303917	1.60864	down	0.619664	1.21138	up
MYB	Os.21636.1.S2_a_at	AJ311053	0.0420275	1.80585	down	0.767576	1.04459	up	0.280569	1.18132	down	0.160487	1.52212	down	0.0498058	1.45379	down
MYB	Os.21636.2.S1_a_at	AJ311053	0.337553	1.43944	down	0.986395	1.00191	up	0.168145	1.1658	down	0.784054	1.05328	down	0.268624	1.08978	down
MYB	Os.22373.1.S1_at	AJ495800	0.446416	1.58284	down	0.0956136	3.68002	down	0.363802	1.80476	up	0.0867724	2.43672	down	0.129176	2.34314	down
MYB	Os.22375.1.S1_x_at	AK059468	0.86454	1.13449	up	0.408636	2.83723	down	0.294517	1.9122	up	0.275085	2.25607	down	0.564964	1.19059	down
MYB	Os.22469.1.S1_at	LOC_Os06g40330.1	0.036669	1.26318	up	0.0246635	1.31585	up	0.00223302	2.28892	down	0.0424463	1.46551	up	0.156009	1.25887	up
MYB	Os.23747.1.S1_s_at	LOC_Os12g13570.1	0.716427	1.48426	up	0.621432	1.72753	down	0.645736	1.69888	up	0.0642556	4.84761	down	0.209528	2.66197	down
MYB	Os.24362.1.A1_at	LOC_Os07g04700.3	0.260965	1.19093	up	0.391637	1.12914	up	0.318582	1.11856	down	0.714604	1.04384	up	0.0257428	1.33884	up
MYB	Os.24983.1.S1_at	LOC_Os07g43420.1	0.883404	1.02396	down	0.213061	1.25551	down	0.813788	1.03699	down	0.0256948	1.29354	down	0.831572	1.0159	up
MYB	Os.25588.1.S1_a_at	AY323480	0.666568	1.03738	up	0.578533	1.22901	up	0.856165	1.01569	up	0.511605	1.17884	down	0.0864015	1.31841	up
MYB	Os.25588.2.S1_x_at	EU009207	0.794478	1.03518	up	0.294272	1.2934	up	0.739209	1.06339	up	0.147377	1.43161	down	0.222408	1.27413	up
MYB	Os.2698.3.S1_x_at	AK063951	0.215766	1.20807	up	0.16031	1.12034	up	0.751996	1.05434	up	0.694853	1.08434	down	0.106735	1.45873	up
MYB	Os.27085.1.A1_at	LOC_Os08g33940.1	0.0197089	2.70555	up	0.0157281	4.07967	up	0.214136	1.43829	down	0.0727592	2.37754	up	0.0555335	3.4436	up
MYB	Os.2867.1.A1_at	AY026332	0.0833418	3.31105	up	0.0538919	2.70018	up	0.114614	2.63998	down	0.341728	1.74175	up	0.269368	2.1385	up
MYB	Os.30620.1.S1_at	LOC_Os01g63160.1	0.0106826	1.93592	down	0.0152298	1.66159	down	0.0361923	1.45155	down	0.135254	1.21676	up	0.0715788	1.59981	down
MYB	Os.31381.1.S1_at	LOC_Os01g03720.1	0.909644	1.14436	down	0.363465	2.57214	up	0.252248	3.18677	up	0.50907	1.9057	down	0.979168	1.02091	down
MYB	Os.32634.1.S1_at	AK103455	0.392731	2.30742	up	0.0306582	3.69139	up	0.0334945	1.6746	down	0.8575	1.09923	down	0.00631423	3.24047	up
MYB	Os.3386.1.S1_x_at	AK062487	0.0557338	1.51481	down	0.0106305	5.53483	down	0.0178932	1.74667	up	0.100329	1.72659	down	0.00183621	2.85148	down
MYB	Os.3387.1.S1_at	LOC_Os10g33810.1	0.103921	4.08121	up	0.563485	1.49379	up	0.994312	1.00721	up	0.607859	1.67359	up	0.298647	3.16492	up
MYB	Os.3388.1.S1_x_at	AK111798	0.110709	2.50466	up	0.216015	1.57982	up	0.838355	1.04681	down	0.173281	1.26184	down	0.570037	1.0789	down
MYB	Os.3388.2.S1_a_at	AK111798	0.068428	3.08692	up	0.248887	1.30182	up	0.0108446	1.94928	down	0.197317	1.28947	up	0.245792	1.49395	up
MYB	Os.3389.2.S1_at	LOC_Os12g03150.1	0.0974675	16.4656	down	0.0716008	2.37902	down	0.180671	15.864	down	0.452533	4.28264	up	0.733533	2.10594	up
MYB	Os.3391.1.S1_at	LOC_Os09g23620.1	0.800613	1.09552	down	0.102657	1.32269	down	0.0310965	1.30973	down	0.0542866	1.72312	up	0.871547	1.03781	down
MYB	Os.37103.1.S1_at	AK060684	0.0617864	1.91679	down	0.197479	1.41561	down	0.151569	1.46647	down	0.877217	1.02188	up	0.421674	1.16632	down
MYB	Os.38177.1.S1_at	AJ430052	0.105809	1.21386	up	0.0886683	1.18212	up	0.986548	1.00204	up	0.614946	1.06757	down	0.691777	1.04849	up
MYB	Os.38391.2.S1_at	AK288487	0.279503	5.09918	up	0.466141	2.85656	up	0.141417	13.3288	up	0.389441	3.18361	down	0.550801	1.55113	down
MYB	Os.408.1.S1_a_at	AJ237661	0.492432	1.65452	up	0.00495715	5.06085	up	0.318624	1.31307	down	0.753939	1.14985	down	0.000697	3.56849	up
MYB	Os.42406.1.S1_at	LOC_Os01g63460.1	0.554225	1.09253	up	0.459317	1.16036	down	0.607173	1.04923	up	0.107997	1.38893	up	0.316114	1.12518	down
MYB	Os.45888.1.S1_at	LOC_Os01g45090.1	0.39151	2.24308	down	0.683112	1.5642	down	0.23309	2.74082	down	0.525128	2.28435	up	0.343846	1.57	up
MYB	Os.45892.1.S1_at	AK111782	0.396087	1.22223	down	0.365538	1.49284	down	0.445634	1.18912	up	0.784728	1.05984	up	0.0781361	1.48812	down
MYB	Os.47854.1.S1_at	AK111720	0.00901446	2.69969	down	0.0196504	2.23488	down	0.819253	1.04265	up	0.529726	1.32135	down	0.0875858	1.62853	down
MYB	Os.4901.1.S1_at	AK243120	0.225466	1.55392	up	0.995153	1.00302	down	0.147672	1.67321	up	0.259153	1.35997	down	0.613345	1.13918	up
MYB	Os.49202.1.S1_at	AK065452	0.879452	1.04563	up	0.140065	1.32254	down	0.187126	1.14644	down	0.201793	1.58622	down	0.690951	1.0625	down
MYB	Os.4945.1.S1_at	AK066141	0.367742	1.63575	down	0.0658924	1.38962	down	0.0748437	2.11037	down	0.57992	1.18252	up	0.618474	1.16723	up
MYB	Os.49619.1.S1_at	CT830663	0.301452	1.83194	up	0.0598836	1.57217	up	0.348692	1.25148	down	0.815891	1.09244	down	0.0856197	1.86541	up
MYB	Os.49785.1.S1_at	AK111560	0.350581	1.221	down	0.839761	1.03985	down	0.400155	1.13941	down	0.0937607	1.44308	up	0.897019	1.01441	down
MYB	Os.49787.1.S1_at	AK111571	0.342178	3.14107	up	0.0298799	3.52115	up	0.540541	1.19722	up	0.0253542	2.59394	down	0.451876	1.24324	up
MYB	Os.49824.1.S1_at	AK111788	0.646933	1.08252	up	0.961812	1.01523	down	0.0980015	1.46126	down	0.183508	1.27716	up	0.586843	1.14633	down
MYB	Os.49829.1.S1_at	AK111807	0.031142	2.05778	up	0.315271	1.23076	up	0.159456	1.64047	down	0.0202193	3.22468	up	0.0378748	2.63237	up
MYB	Os.49830.1.S1_at	AK111808	0.0697372	2.92399	down	0.0610808	3.73479	down	0.125155	1.34059	up	0.793069	1.06854	down	0.0143057	1.961	down
MYB	Os.49848.1.S1_at	AK111960	0.534769	1.23421	down	0.162829	1.79158	down	0.195012	1.66864	up	0.146089	2.11963	down	0.0149409	3.15388	down
MYB	Os.51540.1.S1_at	D88618	0.584926	1.6815	down	0.251977	2.64098	down	0.288179	1.30913	up	0.326035	2.48875	down	0.125038	1.46109	up
MYB	Os.53062.1.S1_at	BGIOSSBCE015966.1	0.290204	1.17071	down	0.269025	1.30968	down	0.0573455	1.47272	down	0.0901761	1.30035	up	0.032029	1.47271	up
MYB	Os.53062.1.S2_at	BGIOSSBCE015966.1	0.0249204	1.58663	up	0.00528744	2.22417	up	0.495847	1.11867	up	0.57142	1.11193	up	0.0764256	1.51878	up
MYB	Os.54569.1.S1_x_at	AK121564	0.38922	1.30394	up	0.18916	1.39433	up	0.0200625	1.78642	down	0.0250732	1.93779	up	0.136268	1.61364	up
MYB	Os.54784.1.S1_at	LOC_Os05g38460.1	0.371404	1.41845	up	0.997352	1.00127	down	0.73801	1.12565	down	0.120396	1.16518	down	0.148909	1.38141	down
MYB	Os.54934.1.S1_at	LOC_Os05g37060.1	0.118861	7.65415	up	0.441211	2.00174	up	0.128757	4.91179	up	0.208008	3.33949	down	0.121813	4.45642	down
MYB	Os.54935.2.S1_at	LOC_Os04g45020.1	0.476657	1.46283	up	0.300154	1.25662	down	0.450625	1.21453	down	0.939291	1.01791	up	0.930746	1.03293	up
MYB	Os.55088.1.S1_at	LOC_Os01g16810.1	0.0682149	3.84099	up	0.167266	1.40214	down	0.483369	1.26806	down	0.322213	1.42668	up	0.554372	1.24265	up
MYB	Os.55096.1.S1_at	LOC_Os06g14670.1	0.628036	1.21011	down	0.714659	1.12929	up	0.931472	1.02838	up	0.823514	1.054	down	0.342837	1.24705	down
MYB	Os.55636.1.S1_at	LOC_Os05g48010.1	0.0817743	2.72548	up	0.00123099	3.97781	up	0.904294	1.02424	down	0.613903	1.15046	up	0.0483492	2.19328	up
MYB	Os.55708.1.A1_at	AK108621	0.328818	2.11318	up	0.797237	1.21028	up	0.691218	1.54721	down	0.301864	3.11437	up	0.486309	2.03777	up
MYB	Os.57062.1.S1_at	LOC_Os11g35390.1	0.660452	1.19994	down	0.326356	1.57396	down	0.369845	1.47505	up	0.976477	1.01092	up	0.138361	2.35669	down
MYB	Os.57528.1.S1_at	AJ311051	0.40992	1.76194	down	0.774992	1.08849	up	0.121089	3.83645	down	0.318777	2.05675	up	0.523613	1.55202	up
MYB	Os.57561.1.S1_at	D88621	0.894454	1.03344	down	0.307441	1.56981	down	0.533366	1.21611	down	0.313264	1.29399	up	0.362868	2.28078	down
MYB	Os.7051.1.S1_at	LOC_Os02g49986.1	0.0474408	1.5376	down	0.0189526	2.36621	down	0.865066	1.05445	up	0.478379	1.28669	up	0.180011	1.81348	down
MYB	Os.7125.1.S1_at	LOC_Os09g36730.1	0.198178	1.96655	down	0.143176	2.31157	down	0.204076	1.80568	down	0.272101	1.62559	up	0.891424	1.08073	down
MYB	Os.9336.1.S1_at	AK060276	0.0020282	3.00531	up	0.00450869	2.32219	up	0.284967	1.2012	up	0.0600902	2.36295	up	0.0235678	1.84054	up
MYB	Os.9514.1.S1_at	AK111821	0.122733	1.6915	down	0.137697	1.92637	down	0.728208	1.08821	down	0.447605	1.11779	up	0.183092	1.36445	down
MYB	OsAffx.11956.1.S1_at	LOC_Os02g09480.1	0.203218	2.79529	down	0.560469	1.73848	down	0.6841	1.38208	up	0.979896	1.02215	up	0.378276	1.93786	up
MYB	OsAffx.13026.1.S1_at	LOC_Os03g25550.1	0.897192	1.03962	down	0.0655401	1.83031	up	0.933318	1.01829	up	0.733428	1.05573	up	0.800608	1.04336	up
MYB	OsAffx.14536.1.S1_at	AK243659	0.405576	3.1978	up	0.689946	1.68452	up	0.681923	1.65345	down	0.567213	1.30499	down	0.0681049	3.30653	up
MYB	OsAffx.15054.1.S1_x_at	BGIOSSBCE017991.1	0.341862	1.43532	up	0.848284	1.07677	up	0.188211	1.50945	up	0.745378	1.12802	up	0.171891	1.47681	down
MYB	OsAffx.19945.2.S1_at	BGIOSSFCE034875.1	0.242687	1.56499	down	0.928925	1.04943	down	0.175935	1.75164	up	0.147622	1.15925	down	0.492957	1.31738	down
MYB	OsAffx.21941.1.S1_s_at	AK288699	0.46659	1.77631	up	0.516366	1.19113	up	0.404403	2.36345	down	0.587434	1.69029	up	0.393092	2.46303	up
MYB	OsAffx.21972.1.S1_at	AK241615	0.0591023	6.78075	up	0.0852685	3.25354	up	0.86411	1.09639	down	0.0589541	2.98634	up	0.858587	1.22318	up
MYB	OsAffx.24606.2.S1_at	AK288415	0.700469	1.50542	up	0.869129	1.20009	down	0.203427	3.7843	up	0.296618	3.1066	down	0.934121	1.03905	down
MYB	OsAffx.24606.2.S1_x_at	AK288415	0.714226	1.49566	down	0.962036	1.01916	up	0.0972885	2.10624	up	0.281195	2.19674	down	0.488383	1.41658	down
MYB	OsAffx.24606.3.S1_at	LOC_Os02g36890.1	0.864775	1.09706	up	0.704263	1.28051	down	0.194573	1.62503	up	0.280033	1.45656	down	0.501048	1.23669	down
MYB	OsAffx.26554.1.S1_at	AK243271	0.751593	1.25499	down	0.373316	1.5012	up	0.130629	1.302	up	0.779678	1.07467	down	0.790863	1.10609	up
MYB	OsAffx.27479.1.S1_at	AK241812	0.724823	1.20931	down	0.176006	6.19667	down	0.0211523	2.48395	down	0.966647	1.01162	up	0.563148	1.72204	down
MYB	OsAffx.27908.1.S1_at	BGIOSSBCE000903.1	0.455858	1.64583	down	0.131123	8.46529	down	0.651984	1.37767	up	0.269426	3.42443	down	0.281971	3.79669	down
MYB	OsAffx.28022.1.S1_x_at	AB212075	0.17314	1.18083	up	0.10481	1.2441	up	0.00408097	1.89304	down	0.0952368	1.19754	up	0.0971462	1.1902	up
MYB	OsAffx.28215.1.S1_at	LOC_Os06g11780.1	0.931955	1.02377	down	0.309428	2.31477	down	0.378516	1.28515	down	0.506832	1.36246	down	0.0635471	3.91238	down
MYB	OsAffx.29578.1.S1_at	LOC_Os08g37970.1	0.988272	1.00357	up	0.0750252	1.85946	up	0.304708	1.32491	down	0.0922082	1.84067	up	0.493149	1.22817	up
MYB	OsAffx.30006.2.S1_at	CT837778	0.0437428	2.40063	up	0.0056233	4.3613	up	0.646876	1.10149	down	0.0496261	1.98258	up	0.0187283	2.94955	up
MYB	OsAffx.3339.1.S1_at	AK243428	0.362024	1.80705	down	0.728584	1.10269	down	0.269135	1.55475	up	0.449134	1.26867	down	0.33617	1.40468	down
MYB	OsAffx.4639.1.S1_at	BGIOSSBCE018359.1	0.187615	1.75013	down	0.164897	7.70153	down	0.703626	1.12788	up	0.445555	1.11886	down	0.00948071	2.26232	down
MYB	OsAffx.6404.1.S1_at	LOC_Os09g26170.1	0.553036	1.17826	up	0.0672693	1.91359	up	0.194923	2.23789	down	0.22134	2.13	up	0.0990867	3.42499	up
MYB	OsAffx.7057.1.S1_at	LOC_Os11g10130.1	0.185995	1.19394	up	0.219624	1.73717	up	0.118581	1.11701	up	0.356277	1.14208	up	0.0496521	1.2143	up
MYB-related	Os.10901.1.S1_a_at	AK104073	0.000168	45.2733	down	0.00927294	2.13242	up	0.642211	1.0325	down	0.00193492	47.1295	down	0.000236	1.70278	up
MYB-related	Os.11178.1.S1_at	AK071090	0.206347	1.09438	up	0.343689	1.09147	up	0.129286	1.1352	up	0.697732	1.03344	up	0.546546	1.05948	down
MYB-related	Os.11238.1.S1_at	AK073617	0.0859055	1.66848	down	0.0106319	1.67839	down	0.655171	1.05524	down	0.0611238	1.27078	down	0.048014	1.29339	down
MYB-related	Os.11458.1.S1_at	EU837252	0.00212767	1.27235	up	0.0413117	1.44053	up	0.0165612	1.22046	up	0.090945	1.15318	up	0.42542	1.05357	up
MYB-related	Os.12484.1.S1_at	AK288059	0.00969648	2.36128	down	0.0647487	1.70596	up	0.12602	1.18093	up	0.00157752	2.43916	down	0.0282054	1.46081	up
MYB-related	Os.14500.1.S1_at	AK072597	0.0960734	1.24834	up	0.674714	1.04291	up	0.598352	1.07242	up	0.945967	1.00923	down	0.60794	1.05743	up
MYB-related	Os.14500.1.S2_at	AK072597	0.0442035	1.28891	up	0.0857759	1.20717	up	0.333088	1.08875	up	0.719328	1.01556	down	0.0332924	1.18296	up
MYB-related	Os.14525.1.S1_at	LOC_Os07g44090.1	0.813113	1.1272	down	0.40269	2.5398	up	0.000312	584.497	up	0.142375	1.85074	up	0.894659	1.06217	down
MYB-related	Os.14693.1.S1_at	AK103029	0.388056	1.23677	up	0.00525478	1.59316	up	0.0444831	1.26009	down	0.203442	1.10181	up	0.0588002	1.3712	up
MYB-related	Os.14693.1.S2_at	AK103029	0.215751	1.26193	up	0.0386646	1.49446	up	0.0248159	1.10546	down	0.970995	1.00249	up	0.0220783	1.27868	up
MYB-related	Os.14985.1.S1_at	AK068448	0.997814	1.00015	down	0.809948	1.02452	down	0.655547	1.09628	up	0.941119	1.02467	down	0.788742	1.06974	up
MYB-related	Os.15138.1.S1_at	LOC_Os01g41900.1	0.215608	1.23167	down	0.0837522	1.62857	up	0.00180779	4.69169	up	0.207286	1.39072	down	0.209885	1.07972	up
MYB-related	Os.15338.1.S1_a_at	AK068565	0.375964	1.2558	up	0.0405625	2.40281	up	0.331988	1.29566	down	0.228174	1.50093	up	0.0704003	2.09183	up
MYB-related	Os.15556.1.S1_at	LOC_Os04g58020.1	0.904268	1.02692	down	0.121386	1.26035	down	0.138888	1.24197	down	0.826944	1.03551	down	0.614312	1.08427	up
MYB-related	Os.16983.1.S1_at	LOC_Os04g30890.1	0.870703	1.04332	down	0.609924	1.07293	down	0.280463	1.14908	down	0.772222	1.03433	down	0.802201	1.02946	up
MYB-related	Os.17423.1.S1_at	LOC_Os03g51220.1	0.58415	1.09862	up	0.501576	1.14857	down	0.0462429	1.68498	down	0.956778	1.00865	up	0.616519	1.07719	up
MYB-related	Os.17902.1.S1_at	AK111634	0.820147	1.09326	down	0.00327689	2.22999	up	0.179053	1.16326	up	0.199563	1.62267	down	0.0188361	2.0965	up
MYB-related	Os.18071.1.S1_at	LOC_Os06g19980.1	0.383442	1.11742	down	0.0630775	1.55149	down	0.249997	1.14347	up	0.0196806	1.28096	down	0.108989	1.44381	down
MYB-related	Os.18071.1.S1_s_at	LOC_Os06g19980.1	0.383901	1.24938	down	0.127277	1.60364	down	0.968113	1.00889	up	0.0217746	1.31586	down	0.0629353	1.35779	down
MYB-related	Os.18955.1.S1_at	EU837248	0.026985	9.12844	down	0.00449873	6.09677	up	0.000481	1.18702	up	0.00116281	16.1498	down	0.000962	3.18567	up
MYB-related	Os.22374.1.S1_a_at	AJ495798	0.238248	1.11353	up	0.00598853	1.77783	up	0.495242	1.04798	down	0.647217	1.03341	up	0.00294564	1.69073	up
MYB-related	Os.23087.1.S1_at	LOC_Os05g10690.1	0.00160717	2.88834	down	0.081382	1.30998	down	0.00215857	2.40515	up	0.0053969	2.3984	down	0.580838	1.11425	down
MYB-related	Os.23936.1.S1_at	LOC_Os06g01670.1	0.732001	1.03724	down	0.00432866	2.5965	up	0.163323	1.21269	up	0.0294481	1.40128	down	0.00367859	2.0068	up
MYB-related	Os.2449.1.S1_s_at	AF242298	0.828549	1.04023	down	0.407269	1.05522	down	0.00650063	1.58271	down	0.0429892	1.23189	up	0.246809	1.16854	up
MYB-related	Os.26708.1.S1_at	LOC_Os07g30130.1	0.859105	1.03694	up	0.553756	1.08136	down	0.494625	1.08974	up	0.251332	1.68964	down	0.703215	1.03725	down
MYB-related	Os.27252.1.S1_a_at	AK100618	0.0624222	1.71354	up	0.00577675	2.00941	up	0.664196	1.01609	up	0.00229286	1.40422	up	0.000364	1.62376	up
MYB-related	Os.3141.1.S1_at	AK288986	0.594901	1.11502	down	0.0966375	1.63162	up	0.555392	1.06957	up	0.065081	1.90862	down	0.00532986	1.22848	up
MYB-related	Os.31652.1.S1_at	LOC_Os01g06320.1	0.804866	1.24443	down	0.610481	1.53651	up	0.900507	1.15245	up	0.814639	1.31756	down	0.789225	1.37071	down
MYB-related	Os.31652.2.S1_x_at	BGIOSSFCE000430.1	0.998816	1.00175	down	0.867062	1.23128	down	0.645005	1.5914	up	0.065297	1.69076	up	0.0612185	2.99604	down
MYB-related	Os.35196.1.S1_at	AK068595	0.0560989	1.54333	up	0.119433	2.19045	up	0.270906	1.30516	up	0.653638	1.18233	up	0.514994	1.15658	up
MYB-related	Os.3818.1.S1_a_at	AK071611	0.468124	1.49021	up	0.856874	1.04909	down	0.0443597	2.52126	down	0.181435	1.59595	up	0.852195	1.05697	up
MYB-related	Os.41164.1.S1_at	CT829919	0.0595305	1.46685	down	0.541456	1.09044	down	0.833439	1.0363	up	0.0408828	2.08412	up	0.654282	1.10331	up
MYB-related	Os.45934.3.S1_at	LOC_Os01g09760.1	0.150043	1.5608	up	0.845183	1.04263	down	0.790803	1.09294	up	0.582436	1.21319	up	0.744045	1.11976	up
MYB-related	Os.45934.3.S1_x_at	LOC_Os01g09760.1	0.381937	1.14548	up	0.0540519	1.26299	down	0.135959	1.13069	up	0.26963	1.11897	down	0.214673	1.09605	down
MYB-related	Os.48485.1.S1_at	AK121386	0.244139	1.75195	up	0.0340245	2.49487	up	0.97407	1.00615	down	0.257833	1.39682	up	0.0362693	2.34194	up
MYB-related	Os.48621.1.S1_at	AK120913	0.188213	1.37385	up	0.569408	1.09012	up	0.0844443	1.34817	up	0.0491455	1.29073	up	0.189314	1.18029	up
MYB-related	Os.49775.1.S1_at	AY429017	0.142492	1.10202	down	0.195124	1.28848	down	0.663978	1.04304	down	0.181761	1.17426	down	0.130704	1.36221	down
MYB-related	Os.51839.1.S1_x_at	AK063994	0.575128	1.08062	up	0.130231	1.31233	up	0.186945	1.25915	down	0.0626745	1.30336	up	0.0354616	1.39583	up
MYB-related	Os.51857.1.S1_at	LOC_Os02g10060.1	0.118039	1.51945	up	0.0157613	1.65723	up	0.676516	1.03754	up	0.124326	1.28287	up	0.0112729	1.53183	up
MYB-related	Os.52138.1.S1_at	LOC_Os03g56234.1	0.778626	1.04932	up	0.365312	1.18352	up	0.583076	1.05401	down	0.708326	1.07847	up	0.00701817	1.37911	up
MYB-related	Os.53311.1.S1_at	LOC_Os07g49530.1	0.0779241	1.28741	up	0.481404	1.10729	down	0.827566	1.02947	down	0.328503	1.16035	up	0.101287	1.35568	up
MYB-related	Os.5335.1.S1_at	AK101209	0.0696115	4.19779	up	0.00521855	2.47451	up	0.728296	1.05783	up	0.0213078	2.80475	up	0.0568488	1.75769	up
MYB-related	Os.54007.1.S1_s_at	AK101254	0.101796	1.71653	down	0.0218673	1.1733	down	0.465966	1.1433	down	0.0235442	2.16366	down	0.886064	1.03484	down
MYB-related	Os.54193.1.S1_at	AK102453	0.363662	1.2893	up	0.386398	1.17145	up	0.429048	1.14749	up	0.995271	1.00038	down	0.282208	1.15401	up
MYB-related	Os.55570.1.S1_x_at	AK108335	0.801328	1.28605	up	0.747268	1.37413	up	0.258425	3.34335	up	0.856215	1.1225	down	0.568198	1.32236	down
MYB-related	Os.623.2.S1_x_at	AK062109	0.125396	1.53997	up	0.108691	1.59897	up	0.859014	1.03906	up	0.0761189	1.82808	up	0.0782073	1.41889	up
MYB-related	Os.623.3.S1_x_at	AK062109	0.151294	1.39106	up	0.0883602	1.546	up	0.443988	1.15401	up	0.101679	1.70315	up	0.0455745	1.37158	up
MYB-related	Os.6840.1.S1_at	AK064957	0.910622	1.03113	down	0.0335713	1.31906	up	0.800101	1.02729	up	0.035904	1.35436	down	0.0398508	1.3805	up
MYB-related	Os.7405.1.S1_at	AK100427	0.0345012	1.24828	up	0.132033	1.17621	up	0.0140982	1.25062	up	0.850046	1.01786	up	0.0262426	1.19634	up
MYB-related	Os.7810.1.S1_at	AJ495797	0.205689	1.34154	up	0.0696738	1.27583	up	0.260344	1.12268	down	0.00550837	1.21419	up	0.0210474	1.25986	up
MYB-related	Os.8149.1.S1_at	AK111726	0.276641	2.33828	down	0.00719492	10.5725	up	0.424116	1.2805	up	0.067956	5.7527	down	0.00792545	3.37158	up
MYB-related	Os.8369.1.S1_at	AK103040	0.0121484	1.16837	up	0.0961502	1.20717	up	0.382129	1.12013	down	0.257108	1.17194	up	0.320734	1.14288	up
MYB-related	Os.8874.1.S1_at	AK066941	0.0536416	1.248	down	0.0532932	1.2428	down	0.358014	1.0786	down	0.0806044	1.21765	down	0.00310184	1.3944	down
MYB-related	Os.9166.1.S1_a_at	AK059716	0.308147	1.25086	up	0.0157513	3.90164	up	0.607512	1.05391	down	0.592182	1.17177	down	0.0016046	2.50491	up
MYB-related	Os.9648.1.A1_at	LOC_Os03g43800.1	0.591509	1.09381	down	0.306281	1.1925	down	0.198122	1.27052	up	0.14222	1.14233	down	0.392239	1.0964	up
MYB-related	Os.9655.1.S1_at	LOC_Os12g07730.1	0.0555979	1.36589	up	0.107837	1.20262	up	0.207805	1.13873	down	0.353195	1.05511	up	0.228228	1.1715	up
MYB-related	Os.9655.1.S1_s_at	LOC_Os12g07730.1	0.0488745	1.43785	up	0.147801	1.50426	up	0.1623	1.11803	down	0.147012	1.097	up	0.00420884	1.4099	up
MYB-related	Os.9971.1.S1_s_at	LOC_Os02g42850.1	0.514638	1.60073	up	0.399379	1.33095	down	0.845328	1.05247	down	0.494652	1.20987	down	0.903314	1.03999	down
MYB-related	OsAffx.13332.1.S1_at	BGIOSSBCE011205.1	0.688231	1.09798	up	0.377299	1.17782	up	0.246854	1.34467	down	0.591245	1.19858	down	0.830147	1.04086	down
MYB-related	OsAffx.13332.1.S1_x_at	BGIOSSBCE011205.1	0.987002	1.00224	down	0.603964	1.05614	up	0.935315	1.00753	up	0.234014	1.18718	down	0.813499	1.01638	up
MYB-related	OsAffx.15178.1.S1_s_at	AK241528	0.0761428	52.3939	down	0.0200802	28.2459	down	0.0671961	1.57743	down	0.0233651	7.56322	down	0.00556889	13.028	down
MYB-related	OsAffx.15508.1.S1_at	BGIOSSBCE019984.1	0.776123	1.09814	up	0.592524	1.19096	down	0.861187	1.05695	up	0.670973	1.04251	down	0.554153	1.12507	down
MYB-related	OsAffx.16707.1.S1_at	CT836172	0.0832504	2.69212	down	0.341931	1.24763	down	0.0750104	3.55759	down	0.453982	1.45574	up	0.90898	1.06117	down
MYB-related	OsAffx.21428.1.S1_at	CT834958	0.166936	4.70691	up	0.593231	1.66013	up	0.502742	2.35005	up	0.593645	1.95841	up	0.603344	1.81708	up
MYB-related	OsAffx.23147.1.S1_at	BGIOSSBCE000490.1	0.649507	1.29908	up	0.229688	2.31193	up	0.0930922	3.82404	up	0.965204	1.01475	up	0.110544	6.53165	down
MYB-related	OsAffx.23641.1.S1_at	LOC_Os01g43230.1	0.482757	1.31422	down	0.0707042	1.66537	up	0.263266	1.27388	down	0.831626	1.02436	down	0.0880043	1.53177	up
MYB-related	OsAffx.24769.1.S1_s_at	AK121386	0.365705	1.29579	up	0.773809	1.1016	down	0.00496182	2.22817	down	0.933335	1.04974	up	0.4849	1.48206	down
MYB-related	OsAffx.25795.1.S1_at	LOC_Os03g62379.1	0.056895	1.27959	up	0.384241	1.14577	down	0.0351965	1.46686	up	0.79984	1.04631	up	0.356419	1.13252	down
MYB-related	OsAffx.27508.78.S1_s_at	AK106331	0.0256429	1.86624	up	2.42e-05	2.78327	up	0.00515305	1.28394	down	0.001	1.56448	up	0.00062	2.67595	up
MYB-related	OsAffx.28576.2.S1_x_at	LOC_Os10g20990.1	0.0411633	1.50475	down	0.161867	1.31615	down	0.068093	1.14265	up	0.0814034	1.50008	down	0.0157671	1.47454	down
MYB-related	OsAffx.2971.1.S1_at	AK288059	0.00104939	2.56025	down	0.166761	1.80267	up	0.268621	1.19039	up	0.00481852	2.33212	down	0.0862233	1.60106	up
MYB-related	OsAffx.5446.1.S1_s_at	CT836143	0.275249	1.607	up	0.799693	1.18799	down	0.182847	1.68326	up	0.819867	1.05091	up	0.930403	1.02347	up
NAC	Os.10581.1.S1_x_at	LOC_Os08g02300.1	0.87147	1.04076	down	0.239468	2.49932	down	0.081593	1.61436	up	0.0672214	1.76804	down	0.0525779	1.44263	down
NAC	Os.10944.1.S1_at	EF122479	0.245634	10.5207	up	0.00504275	6.6155	up	0.259413	3.09461	up	0.806072	1.27238	down	0.439903	2.10792	down
NAC	Os.11141.1.S1_at	AK067906	0.51572	1.11575	down	0.447594	1.1665	up	0.518015	1.12097	down	0.12562	1.45578	up	0.148596	1.19248	up
NAC	Os.12020.1.S1_at	AB362160	0.175856	1.51852	up	0.326974	1.14422	up	0.973924	1.00303	up	0.031892	1.36985	up	0.776723	1.02004	down
NAC	Os.12199.1.S1_at	AK068392	0.166947	1.9723	up	0.0184179	2.67439	up	0.572952	1.11695	down	0.517653	1.16837	up	0.0055607	2.03417	up
NAC	Os.14047.1.S1_a_at	AK288942	0.972236	1.00573	up	0.0590563	1.57088	up	0.999699	1.00007	down	0.303236	1.15805	up	0.0195228	1.67028	up
NAC	Os.14047.1.S1_at	CT829592	0.989025	1.00189	down	0.0528136	1.46936	up	0.799353	1.04114	down	0.717092	1.04758	up	0.101972	1.47409	up
NAC	Os.14047.2.S1_x_at	BGIOSSFCE004509.1	0.171692	1.5717	down	0.441889	1.18872	down	0.154099	1.68252	down	0.613085	1.16224	down	0.145839	1.70825	up
NAC	Os.15002.1.S1_at	AK102173	0.820412	1.0522	up	0.302383	1.11824	down	0.30761	1.0887	up	0.212122	1.13148	down	0.800008	1.01639	down
NAC	Os.15708.1.S1_a_at	AB028181	0.00727541	1.77053	down	0.0154002	2.11315	down	0.0356729	1.42846	down	0.804105	1.03254	down	0.639278	1.08509	down
NAC	Os.16618.1.S1_at	BGIOSSBCE032179.1	0.428816	1.73251	down	0.344203	1.3207	up	0.369596	1.54216	down	0.812145	1.13596	down	0.287885	1.70606	up
NAC	Os.17090.1.S1_at	AK073539	0.0405744	2.4076	up	0.46242	1.37457	up	0.837385	1.05399	down	0.467011	1.35586	up	0.489563	1.32658	up
NAC	Os.17286.1.S1_at	AK243514	0.32167	1.59321	up	0.404206	1.45516	up	0.658741	1.14199	down	0.251076	1.42791	down	0.599621	1.10386	up
NAC	Os.17567.2.S1_a_at	AK068501	0.00716347	2.16068	up	0.0141472	1.6658	up	0.0142855	1.4596	down	0.0602392	1.79653	up	0.0870278	1.40651	up
NAC	Os.18337.1.S1_x_at	AK107407	0.849673	1.25908	down	0.863275	1.18781	down	0.606733	1.64505	down	0.35175	2.44351	down	0.189077	4.1513	up
NAC	Os.18337.2.S1_at	BGIOSSFCE002647.1	0.696965	1.3198	down	0.510934	1.50209	up	0.199727	2.99184	down	0.147269	3.01031	up	0.218647	2.38961	up
NAC	Os.18595.1.A1_at	LOC_Os07g48450.1	0.0189137	2.60404	up	0.0199254	6.69059	up	0.560117	1.15499	down	0.783955	1.1972	down	0.0712553	1.85696	up
NAC	Os.19369.1.S1_at	LOC_Os12g05990.1	0.0675575	2.03568	up	0.343541	1.41782	down	0.399927	1.27175	up	0.409705	1.22212	up	0.0607464	2.90494	down
NAC	Os.21932.1.S1_at	CT833247	0.313276	1.50662	up	0.0928346	1.5701	down	0.352252	1.21176	up	0.549244	1.03331	up	0.370339	1.3451	down
NAC	Os.23030.1.S1_at	LOC_Os09g33490.1	0.24906	1.20421	up	0.190163	1.12904	up	0.377176	1.13273	down	0.316889	1.3233	up	0.0770007	1.39134	up
NAC	Os.24746.1.S1_at	LOC_Os06g15690.1	0.0827646	1.62472	up	0.0933963	1.50592	up	0.00578798	3.35767	down	0.0171477	1.63386	up	0.0955284	1.42492	up
NAC	Os.26695.1.S1_at	AK067690	0.025703	2.31753	up	0.0369122	2.8286	up	0.266084	1.3132	down	0.120205	1.83097	up	0.0542884	1.86834	up
NAC	Os.26957.1.A1_a_at	AK105596	0.144884	2.21433	up	0.0262615	2.76705	up	0.189189	1.27895	up	0.407446	1.35718	down	0.062312	1.3482	up
NAC	Os.27216.1.A1_at	LOC_Os05g34600.1	0.25725	1.19998	up	0.564393	1.18982	up	0.773057	1.03937	up	0.399374	1.18648	down	0.677559	1.06548	down
NAC	Os.27348.1.A1_x_at	AK243244	0.0169765	7.13365	up	0.00511626	22.5165	up	0.399558	2.26476	up	0.478405	2.00305	up	0.101711	8.32547	up
NAC	Os.27469.1.S1_a_at	AK121339	0.880482	1.03005	up	0.0454854	1.38205	up	0.831713	1.03316	down	0.755706	1.06325	down	0.667072	1.0692	down
NAC	Os.27469.2.S1_at	AK121339	0.64654	1.07317	down	0.920625	1.02257	up	0.556656	1.0942	down	0.177516	1.21309	up	0.166804	1.16782	up
NAC	Os.32786.1.S1_at	AK102902	0.853484	1.04643	down	0.293523	1.47452	up	0.0727792	1.31628	up	0.545622	1.12506	down	0.989475	1.00356	down
NAC	Os.34471.1.S1_at	AK071274	0.000458	4.81685	up	0.0631364	2.46363	up	0.406551	1.32783	down	0.227415	1.66295	up	0.194548	1.64542	up
NAC	Os.35020.1.S1_at	AK069257	0.253023	3.55514	up	0.000505	11.5888	up	0.354819	1.70414	down	0.936418	1.06204	down	0.0315101	6.54767	up
NAC	Os.35343.1.A1_at	AK067922	0.223683	2.32239	up	0.0339601	1.86515	up	0.37023	1.63235	down	0.966007	1.02195	down	0.224195	2.06325	up
NAC	Os.36651.1.S1_at	AK062955	0.0250433	4.20136	down	0.601088	1.18843	down	0.239504	1.23677	down	0.0852138	2.17636	down	0.184167	1.53026	down
NAC	Os.37548.1.S1_at	LOC_Os05g34830.1	0.0885272	2.50602	up	0.00395266	5.76454	up	0.37111	1.22786	down	0.353492	1.62889	up	0.00311541	3.83459	up
NAC	Os.39041.1.S1_s_at	EF122479	0.256484	8.45127	up	0.10212	6.41592	up	0.826724	1.21824	down	0.157015	3.01689	up	0.139591	3.16698	up
NAC	Os.39129.1.S1_at	CT834701	0.00621816	1.92132	down	0.650649	1.04261	down	0.456933	1.18143	down	0.119666	1.54523	down	0.677202	1.11847	up
NAC	Os.39872.1.A1_s_at	AK242227	0.445172	1.22256	down	0.472302	1.10905	down	0.828211	1.02996	up	0.0136458	1.37564	down	0.988025	1.00064	down
NAC	Os.4384.1.S1_at	AB028183	0.0648186	3.58469	up	0.0291051	2.12943	up	0.499373	1.17	down	0.628946	1.20845	up	0.155005	1.75826	up
NAC	Os.4385.1.S1_at	AB028184	0.359358	1.31049	up	0.613849	1.16016	down	0.251481	1.3675	down	0.100963	2.56505	up	0.0346157	2.11009	up
NAC	Os.4387.1.S1_at	AB028187	0.516806	1.04562	up	0.0449899	1.91938	up	0.0489264	1.47471	down	0.880596	1.04732	down	0.0112262	1.85484	up
NAC	Os.45958.1.S1_at	AK105535	0.896965	1.06095	up	0.0166176	2.5547	down	0.117079	1.37173	down	0.342092	1.26317	up	0.29808	1.38474	down
NAC	Os.46817.1.S1_at	LOC_Os10g27360.1	0.248234	2.47723	up	0.46919	1.65756	up	0.467348	1.66771	up	0.544543	1.29308	up	0.351283	1.38314	up
NAC	Os.46875.1.S1_at	LOC_Os10g38834.1	0.606665	1.17786	up	0.401521	1.28752	down	0.320516	1.36679	up	0.0341955	1.33363	down	0.426889	1.1477	down
NAC	Os.47735.1.S1_at	CT831377	0.394338	2.68166	up	0.27127	3.94801	up	0.849832	1.21837	down	0.660338	1.26784	down	0.0801398	10.036	up
NAC	Os.49206.1.S1_at	LOC_Os03g12120.1	0.834417	1.03921	up	0.338516	1.13901	down	0.60014	1.06197	down	0.202556	1.22828	up	0.769813	1.01964	up
NAC	Os.49429.1.S1_at	LOC_Os06g01230.1	0.067841	1.54165	up	0.0725395	1.10023	up	0.698322	1.03617	up	0.280124	1.21026	up	0.325273	1.13674	up
NAC	Os.50016.1.S1_at	LOC_Os05g34310.1	0.751861	1.24917	down	0.684642	1.64759	down	0.455204	1.63699	up	0.351062	1.30461	down	0.23607	1.28688	down
NAC	Os.50054.1.S1_x_at	CT833125	0.445603	1.19945	down	0.24868	1.39918	down	0.556889	1.14023	up	0.712974	1.04465	up	0.576825	1.11072	down
NAC	Os.50054.2.S1_at	LOC_Os06g04090.1	0.166735	1.34361	down	0.100864	1.66162	down	0.704489	1.06542	up	0.353246	1.14121	up	0.201313	1.1203	down
NAC	Os.50585.1.S1_at	AK121953	0.974568	1.00573	up	0.51873	2.38209	down	0.0938075	1.46045	up	0.245397	1.24193	down	0.346568	1.28868	down
NAC	Os.51120.1.S1_at	AK070982	0.0174274	2.2544	down	0.0350553	1.89641	down	0.264375	1.76151	down	0.256894	1.78699	up	0.965595	1.02583	down
NAC	Os.51378.1.S1_at	LOC_Os03g42630.1	0.233649	1.24261	down	0.805354	1.02811	up	0.192807	1.73428	down	0.164108	2.00744	up	0.573017	1.57558	down
NAC	Os.51762.1.S1_at	LOC_Os06g46270.1	0.191971	1.27557	up	0.110556	1.39501	up	0.425562	1.16222	down	0.550639	1.30514	up	0.112127	1.43582	up
NAC	Os.51783.1.S1_at	LOC_Os05g37080.1	0.0113516	4.5513	up	0.0655893	2.3026	up	0.328674	1.39301	up	0.520787	1.4634	up	0.799045	1.14589	up
NAC	Os.51884.1.S1_at	LOC_Os09g24560.1	0.0847286	1.82845	down	0.842116	1.08691	down	0.549712	1.74166	down	0.734002	1.48442	up	0.772205	1.37694	up
NAC	Os.52815.1.S1_at	LOC_Os06g01480.1	0.768785	1.10028	down	0.916787	1.03385	up	0.488623	1.25392	up	0.0930624	1.35427	up	0.316505	1.48418	up
NAC	Os.53228.1.S1_at	AK071464	0.47857	1.22112	up	0.174635	1.5832	up	0.754807	1.08707	down	0.536672	1.07629	up	0.00508065	1.46532	up
NAC	Os.53950.1.S1_at	AK100983	0.108023	2.34377	down	0.0375285	1.75992	down	0.909971	1.02127	down	0.118048	1.38783	up	0.0906746	1.51403	down
NAC	Os.54154.1.S1_at	AK102224	0.559856	1.90269	down	0.834048	1.27346	up	0.614229	1.82372	down	0.552093	1.87798	up	0.910455	1.13634	down
NAC	Os.54203.1.S1_at	AK102511	0.0977373	1.31966	up	0.076971	1.41562	up	0.311199	1.19991	down	0.166882	1.32898	up	0.0754699	1.45613	up
NAC	Os.54623.1.S1_at	AK106277	0.506005	2.18024	down	0.307568	3.01984	up	0.984119	1.02218	down	0.996785	1.00408	up	0.358024	2.70265	down
NAC	Os.5549.1.S1_at	AB028182	0.0724422	2.34293	up	0.162736	1.61725	up	0.960806	1.01212	down	0.0870135	2.12992	up	0.566724	1.14324	up
NAC	Os.56943.1.S1_at	LOC_Os08g01330.1	0.357857	1.57159	down	0.618031	1.31198	down	0.474153	1.38855	up	0.377862	1.25024	down	0.0340012	1.68425	down
NAC	Os.6124.1.S1_a_at	AK072682	0.0901516	1.25935	up	0.00865999	1.72832	up	0.0415366	1.46337	down	0.757001	1.03584	up	0.0882041	1.39753	up
NAC	Os.7235.1.S1_at	AK065989	0.890994	1.09293	up	0.583198	1.18081	up	0.446034	1.10342	down	0.187819	1.5712	down	0.302625	1.15198	down
NAC	Os.7362.1.S1_at	AK073876	0.431633	1.94779	up	0.059617	3.88976	up	0.299715	1.19224	up	0.942138	1.01819	up	0.0781024	2.82827	up
NAC	Os.802.1.S1_at	LOC_Os01g01430.1	0.516641	1.24808	down	0.0226563	2.29875	up	0.518907	1.14105	down	0.240488	1.38287	down	0.116868	1.67086	up
NAC	Os.8380.1.S1_at	AK107369	0.615472	1.36638	down	0.238135	2.51808	up	0.0634693	3.34224	up	0.5858	1.5675	down	0.834192	1.09014	down
NAC	Os.8787.1.S1_a_at	BGIOSSBCE024731.1	0.0103404	1.41287	up	0.0325644	1.34319	up	0.645613	1.02575	up	0.54267	1.0701	up	0.013946	1.16424	up
NAC	Os.8787.1.S1_at	CT832968	0.0296345	1.57042	up	0.0461813	1.45782	up	0.88555	1.01598	down	0.475644	1.1103	up	0.00460356	1.23246	up
NAC	Os.9354.1.S1_at	AK120773	0.0207301	1.28655	up	0.0616689	1.53434	up	0.22384	1.11702	down	0.181846	1.14327	up	0.086887	1.20747	up
NAC	Os.9354.2.S1_at	AK069733	0.386028	1.20336	up	0.118542	1.5475	up	0.732944	1.07159	down	0.236007	1.28893	up	0.350412	1.11661	up
NAC	Os.9492.1.S1_a_at	CT834765	0.342623	2.18889	up	0.17995	2.32135	up	0.599224	1.32166	down	0.346388	1.55876	down	0.261348	1.62834	up
NAC	Os.9851.1.S1_at	AK102794	0.157133	2.34033	down	0.255715	1.19298	down	0.42122	1.15456	down	0.216736	1.22911	up	0.549316	1.16253	down
NAC	OsAffx.12466.1.S1_at	LOC_Os02g42970.1	0.130132	6.24559	up	0.66834	1.51737	up	0.293147	2.4046	up	0.234255	2.76037	up	0.458656	2.1471	up
NAC	OsAffx.14163.1.S1_at	AK243585	0.652618	1.40337	up	0.0685142	3.93977	up	0.939168	1.06903	up	0.798126	1.34174	down	0.3684	2.24872	up
NAC	OsAffx.15779.1.S1_at	BGIOSSFCE020835.1	0.157665	2.11016	down	0.156517	1.52651	down	0.799218	1.0575	down	0.0558022	1.41443	down	0.794738	1.03571	down
NAC	OsAffx.16015.1.S1_at	LOC_Os06g51070.1	0.0323559	3.45698	up	0.00766902	7.66617	up	0.0971116	2.23131	up	0.105458	3.65431	down	0.6847	1.36871	down
NAC	OsAffx.16015.1.S1_x_at	LOC_Os06g51070.1	0.320497	2.38284	up	0.158864	4.26134	up	0.981968	1.01787	up	0.386552	1.56799	up	0.389019	1.76783	up
NAC	OsAffx.16306.1.S1_at	BGIOSSFCE022867.1	0.372544	3.17766	down	0.570194	1.21395	up	0.438502	1.90673	down	0.48968	1.77058	up	0.442232	1.88723	up
NAC	OsAffx.16932.1.S1_at	AK120197	0.272197	3.59179	up	0.27234	3.53398	up	0.422064	2.34153	up	0.887534	1.04346	down	0.720623	1.08804	up
NAC	OsAffx.18408.1.S1_at	LOC_Os10g26270.1	0.453483	1.72443	up	0.255967	2.4058	up	0.950141	1.0567	up	0.489611	1.71271	down	0.859244	1.16692	up
NAC	OsAffx.19101.1.S1_at	AK242010	0.180757	1.45905	down	0.106918	1.69614	down	0.464007	1.49771	down	0.346867	1.78801	down	0.553545	1.53142	down
NAC	OsAffx.20377.1.S1_at	LOC_Os10g25620.1	0.997499	1.00462	up	0.0237707	4.97507	up	0.15869	1.70472	down	0.203701	2.80354	up	0.459485	1.27686	down
NAC	OsAffx.20377.1.S1_x_at	LOC_Os10g25620.1	0.127548	9.80767	up	0.0248667	7.51881	up	0.0596284	3.95346	up	0.728961	1.24043	up	0.958138	1.04479	down
NAC	OsAffx.22284.1.S1_x_at	LOC_Os03g03540.1	0.103404	1.45653	up	0.56277	1.26951	up	0.441404	1.34278	down	0.46649	1.40081	up	0.668243	1.17471	up
NAC	OsAffx.24145.1.S1_at	BGIOSSFCE005347.1	0.432565	2.31176	down	0.956466	1.04391	up	0.562632	2.01164	down	0.31936	3.53017	up	0.753634	1.46786	up
NAC	OsAffx.25773.1.S1_at	BGIOSSFCE012509.1	0.420291	1.53898	down	0.185985	4.63847	down	0.00610695	9.89993	down	0.00720474	6.81825	up	0.00205985	6.42386	up
NAC	OsAffx.27019.2.S1_at	BGIOSSBCE017048.1	0.0584889	5.24398	down	0.0838226	3.99996	down	0.507226	1.32112	down	0.839687	1.06711	down	0.120101	2.43295	down
NAC	OsAffx.30184.1.S1_at	BGIOSSBCE028667.1	0.456248	2.02926	down	0.270458	2.5016	down	0.389785	1.39639	up	0.0851549	1.90967	down	0.609175	1.14071	down
NAC	OsAffx.30185.1.S1_at	LOC_Os09g38010.1	0.765357	1.13941	down	0.148169	6.42514	down	0.733323	1.17019	up	0.459766	1.43289	up	0.775973	1.09865	down
NAC	OsAffx.30185.1.S1_s_at	LOC_Os09g38010.1	0.339878	1.26045	up	0.190835	3.66398	down	0.327778	1.18907	up	0.275543	1.18804	up	0.408034	1.13104	up
NAC	OsAffx.31559.1.S1_at	AB182278	0.340154	3.47379	up	0.0812879	3.71396	up	0.277513	2.11992	up	0.707667	1.37615	down	0.296377	1.75632	up
NAC	OsAffx.7733.1.S1_at	LOC_Os12g29330.1	0.700388	1.16301	up	0.239314	1.27867	up	0.027828	2.02291	down	0.121175	1.41456	up	0.0257565	1.67885	up
NAC	OsAffx.7880.1.S1_at	BGIOSSFCE035520.1	0.250072	3.52707	up	0.853129	1.19761	up	0.631525	1.68085	down	0.410463	2.15876	up	0.585297	1.76091	up
OFP	Os.10101.1.S1_at	LOC_Os05g36990.1	0.374594	3.20718	down	0.31551	1.95257	down	0.651709	1.04886	up	0.984055	1.00471	up	0.480969	1.11371	down
OFP	Os.14824.1.S1_at	LOC_Os01g60810.1	0.478084	1.35304	down	0.430079	1.45797	down	0.194614	2.17125	down	0.124873	2.71626	up	0.711917	1.38144	up
OFP	Os.16113.1.S1_s_at	LOC_Os03g21870.1	0.321846	1.23135	down	0.286316	1.5693	down	0.125959	1.45084	up	0.0579373	2.01344	down	0.216412	1.20607	down
OFP	Os.22711.1.A1_at	LOC_Os03g06350.1	0.49997	1.2969	up	0.153636	1.42593	up	0.702831	1.06703	down	0.989842	1.00312	down	0.461222	1.27672	up
OFP	Os.36376.1.S1_at	AK288051	0.00732101	3.31472	up	0.0758124	2.60359	up	0.869657	1.03864	down	0.0256461	2.19434	up	0.132442	2.01965	up
OFP	Os.49117.1.S1_at	LOC_Os04g48830.1	0.15764	1.82147	down	0.245345	1.61267	down	0.452458	1.16639	down	0.499201	1.30839	down	0.0996924	1.86307	down
OFP	Os.51763.1.S1_x_at	LOC_Os01g12690.1	0.357885	1.65401	up	0.348091	1.68858	down	0.421921	1.51965	down	0.534578	1.27162	down	0.652518	1.12151	up
OFP	Os.54938.1.S1_at	AK107140	0.759395	1.15566	up	0.220982	1.37651	up	0.0722725	1.56922	down	0.960443	1.01012	up	0.210615	1.30177	up
OFP	Os.55107.1.S1_at	LOC_Os05g25910.1	0.438356	2.09374	up	0.668713	1.34681	up	0.050925	3.53726	up	0.335422	1.7866	down	0.405552	1.31889	down
OFP	Os.55125.1.S1_at	LOC_Os04g33870.1	0.0824637	6.14893	up	0.120297	4.32537	up	0.709129	1.34383	up	0.180281	2.29671	up	0.152957	2.54633	up
OFP	Os.55484.1.S1_at	LOC_Os02g45620.1	0.0131641	7.91029	down	0.0201911	6.01918	down	0.277294	1.76069	down	0.190396	1.78978	down	0.0665186	2.79132	down
OFP	Os.55484.1.S1_x_at	LOC_Os02g45620.1	0.0103903	4.82075	down	0.0385391	3.22621	down	0.338239	1.56464	down	0.380024	1.52822	down	0.274372	1.71254	down
OFP	Os.55598.1.S1_at	AK108391	0.49071	1.33907	down	0.923575	1.04698	up	0.708409	1.15342	down	0.306387	1.36836	up	0.0610341	1.34659	down
OFP	Os.7191.1.A1_at	AK109189	0.0111045	1.71578	down	0.679791	1.07594	down	0.14804	1.1462	down	0.695867	1.03228	up	0.339223	1.36892	down
OFP	Os.7351.1.S1_at	LOC_Os01g64430.1	0.796844	1.33984	up	0.637673	1.73029	down	0.678425	1.56846	up	0.00996723	5.53406	down	0.749915	1.19951	down
OFP	Os.7995.1.S1_x_at	LOC_Os01g12690.1	0.205557	1.50274	up	0.086224	1.77792	down	0.0647311	1.86704	down	0.916987	1.03382	down	0.232566	1.45168	up
OFP	Os.8508.1.S1_at	LOC_Os10g38880.1	0.0740011	3.72434	down	0.00827696	4.26602	down	0.149453	1.71774	down	0.62306	1.28906	up	0.32073	1.61021	down
OFP	OsAffx.15098.1.S1_at	LOC_Os05g44090.1	0.201168	2.26229	up	0.309657	1.7969	up	0.745648	1.47844	down	0.75962	1.42498	down	0.97788	1.03339	up
OFP	OsAffx.16772.1.S1_at	CT835920	0.918585	1.07453	down	0.810074	1.18055	up	0.434284	1.76914	up	0.183263	1.46751	up	0.820007	1.08335	up
OFP	OsAffx.18449.1.S1_at	LOC_Os10g29610.1	0.417531	1.24191	down	0.217572	1.66539	down	0.938893	1.02319	down	0.869101	1.04307	down	0.527032	1.28366	down
OFP	OsAffx.19516.1.S1_at	AK242493	0.954855	1.02982	up	0.624879	1.2554	down	0.105841	1.27426	down	0.93107	1.03839	down	0.77516	1.06406	up
OFP	OsAffx.23914.1.S1_at	LOC_Os01g64410.1	0.153007	2.12792	down	0.00684441	2.32916	down	0.117587	1.45187	down	0.794993	1.06582	up	0.347528	1.43002	down
OFP	OsAffx.3291.1.S1_at	LOC_Os03g21870.1	0.376913	1.28861	up	0.3038	4.4213	down	0.0503791	2.24456	up	0.0556263	2.27541	down	0.381424	1.23339	down
Orphans	Os.10164.1.S1_at	AK122172	0.00475485	4.67717	down	0.0152007	2.18996	up	0.076401	1.1198	up	0.00119597	3.66112	down	0.000249	1.5342	up
Orphans	Os.10751.1.S1_at	LOC_Os10g41100.1	0.522019	1.25698	down	0.243344	1.45818	up	0.536439	1.13748	up	0.506102	1.12411	down	0.100196	1.49322	up
Orphans	Os.11132.1.S1_s_at	AK287608	0.0248989	4.29416	down	0.00133684	3.83118	up	0.0864907	1.27352	up	0.000416	6.63829	down	0.00404706	2.27483	up
Orphans	Os.12312.1.S1_at	CT829568	0.0323023	1.50996	up	0.0362196	1.71885	up	0.612015	1.04095	up	0.9572	1.00446	down	0.0172765	1.40267	up
Orphans	Os.12805.1.S1_at	AB001883	0.000449	5.34075	down	0.0265118	2.07814	up	0.203385	1.23384	up	0.00507529	12.5116	down	0.00459272	1.5427	up
Orphans	Os.14361.1.S1_at	AK069924	0.0503933	1.60691	up	0.0787462	1.57952	up	0.132229	1.13444	up	0.0534669	1.34986	up	0.0559188	1.36232	up
Orphans	Os.14560.1.S1_at	BGIOSSBCE005331.1	0.231784	1.93094	down	0.892888	1.05531	up	0.361723	1.49505	up	0.00520139	3.49066	down	0.58689	1.05873	down
Orphans	Os.14601.1.S1_at	LOC_Os03g16090.1	0.994872	1.00083	down	0.275738	1.1497	down	0.0234427	1.28353	down	0.429902	1.06841	up	0.644333	1.07969	up
Orphans	Os.14934.1.S1_at	AB107219	0.844329	1.03475	down	0.767611	1.02993	up	0.208412	1.10517	up	0.0496301	1.30837	up	0.716056	1.04573	down
Orphans	Os.15198.1.S1_at	AK242176	0.428855	1.15289	down	0.245691	1.24342	down	0.228488	1.32075	up	0.127669	1.4654	down	0.0311731	2.30151	down
Orphans	Os.15350.1.S1_x_at	AK069056	0.0149673	1.33085	up	0.0877221	1.17011	up	0.276412	1.1005	down	0.884008	1.03067	up	0.178413	1.11348	up
Orphans	Os.15908.1.S1_s_at	AK101721	0.0188943	1.77567	down	0.188363	1.64484	down	0.0856385	1.38509	up	0.656629	1.07523	up	0.222566	1.3931	down
Orphans	Os.15933.1.A1_s_at	BGIOSSBCE030877.1	0.809441	1.05285	down	0.0405821	1.42754	down	0.0595414	1.63679	down	0.0477141	1.71136	up	0.926407	1.01884	up
Orphans	Os.16909.1.S1_s_at	LOC_Os05g01020.1	1.66e-05	1.36541	up	0.0126927	1.26524	up	0.12209	1.08083	up	0.735853	1.06231	down	0.270551	1.11628	up
Orphans	Os.18336.1.S1_at	LOC_Os02g28580.1	0.59043	1.65878	down	0.676166	1.21105	up	0.683813	1.22419	up	0.441813	1.39206	down	0.22726	4.16511	down
Orphans	Os.22468.1.A1_at	LOC_Os04g13480.1	0.361336	2.54553	up	0.948084	1.07849	up	0.0354964	25.9306	up	0.115907	11.8314	down	0.193048	6.43837	down
Orphans	Os.23942.1.A1_at	AK070645	0.0226684	2.08691	down	0.020573	1.43139	down	0.379845	1.24001	up	0.311706	1.36328	down	0.403415	1.34133	down
Orphans	Os.24092.1.S1_at	AK121295	0.157575	1.4253	down	0.0498262	1.91611	down	0.0937882	1.65173	down	0.28295	1.2574	down	0.62428	1.12756	down
Orphans	Os.24952.1.S1_at	LOC_Os04g57720.1	0.00462333	2.00375	down	0.224186	1.36566	down	0.720193	1.05041	up	0.454181	1.09956	down	0.0531107	1.40232	down
Orphans	Os.25613.1.A1_at	CT834171	0.860408	1.03557	up	0.862656	1.06082	down	0.560431	1.16607	down	0.135248	1.60129	up	0.934113	1.03207	up
Orphans	Os.25613.1.A1_s_at	CT834171	0.961523	1.00858	down	0.824734	1.06429	up	0.571362	1.15354	down	0.254915	1.42062	up	0.996482	1.00177	up
Orphans	Os.26366.1.S1_at	AK065760	0.145231	1.26843	up	0.653444	1.07224	up	0.145438	1.35901	down	0.0856212	1.49326	up	0.405161	1.15615	up
Orphans	Os.27209.1.S1_at	LOC_Os01g61900.1	0.213989	1.27009	up	0.0960535	1.42099	up	0.381886	1.18585	down	0.0253315	1.85397	up	0.470391	1.13861	up
Orphans	Os.27486.1.S1_at	LOC_Os11g01074.4	0.130334	1.19625	up	0.00505446	1.83395	up	0.89785	1.01461	up	0.836927	1.03061	up	0.0225319	1.56011	up
Orphans	Os.27486.1.S1_x_at	LOC_Os11g01074.4	0.304457	1.12303	up	0.0270979	1.49324	up	0.187152	1.10905	down	0.0422772	1.2007	up	0.0308435	1.52261	up
Orphans	Os.27817.1.A1_at	LOC_Os05g11510.1	0.0483761	2.63904	down	0.283377	1.30945	up	0.759324	1.03981	up	0.0139677	1.59922	down	0.0318956	1.36854	up
Orphans	Os.28769.1.S1_at	LOC_Os01g34610.1	0.691251	1.92075	up	0.382683	4.12689	down	0.280826	6.53222	up	0.649327	1.52966	up	0.613953	1.8884	up
Orphans	Os.28769.1.S2_at	LOC_Os01g34610.1	0.438282	2.71115	up	0.541676	2.37567	down	0.226911	5.94544	up	0.83726	1.26422	down	0.337313	2.76194	up
Orphans	Os.30124.1.S1_x_at	LOC_Os10g30880.1	0.00441381	2.29228	up	0.679244	1.13923	up	0.132887	3.23241	down	0.109007	3.70547	up	0.645741	1.35165	up
Orphans	Os.3195.2.S1_x_at	AK069224	0.0787873	1.63847	up	0.697531	1.08957	up	0.533875	1.15763	down	0.0671978	2.14102	up	0.734796	1.09281	down
Orphans	Os.3396.1.S1_at	AB001884	0.236151	1.32644	up	0.0959803	1.49201	up	0.8224	1.06496	down	0.74825	1.08498	up	0.109427	1.7663	up
Orphans	Os.3397.1.S1_at	AB001885	0.0285379	4.21478	down	0.00055	5.02035	up	0.283139	1.22061	up	0.0169245	4.59204	down	0.00850473	3.38939	up
Orphans	Os.3398.1.S1_s_at	AB001886	0.0250447	1.28164	up	0.16638	1.27989	up	0.909878	1.008	up	0.0396143	1.34731	up	0.0111026	1.25548	up
Orphans	Os.37430.1.S1_at	LOC_Os11g04720.2	0.10265	1.60231	down	0.248634	1.59656	down	0.270813	1.34774	up	0.3791	1.27217	down	0.480636	1.24526	down
Orphans	Os.47430.1.S1_x_at	AK071466	0.496994	1.27278	down	0.269548	1.4467	down	0.704038	1.12986	down	0.850226	1.05759	down	0.80115	1.05449	up
Orphans	Os.48625.1.A1_s_at	CT833905	0.791701	1.04175	down	1.48e-05	3.97791	down	0.0953878	1.47661	down	0.0687803	1.59705	up	0.00992722	2.26899	down
Orphans	Os.51036.1.A1_at	AK060291	0.0150693	2.22607	down	0.0219687	2.32966	down	0.185001	1.484	down	0.46703	1.24695	down	0.0908004	1.88332	down
Orphans	Os.51112.1.S1_at	AK060709	0.137693	1.30912	down	0.0145736	1.77332	down	0.243478	1.10976	up	0.128703	1.18123	down	0.0787712	1.4458	down
Orphans	Os.52538.1.S1_at	AK067820	0.00993949	2.65365	up	0.390548	1.31806	up	0.0161197	1.58219	down	0.0342844	3.2322	up	0.0109045	1.79128	up
Orphans	Os.52538.1.S1_s_at	AK067820	0.00809123	2.98635	up	0.0704756	1.72476	up	0.0558289	1.77904	down	0.0229433	3.71663	up	0.0192253	2.16704	up
Orphans	Os.53236.1.S1_at	AK071507	0.0679649	3.07498	up	0.925219	1.02819	down	0.0616191	1.98013	down	0.0226987	4.00073	up	0.0251571	1.94324	up
Orphans	Os.54222.1.S1_at	AK102622	0.409808	1.29561	down	0.0439111	2.6772	down	0.455895	1.24475	down	0.0322243	2.47383	up	0.924071	1.02192	down
Orphans	Os.55717.1.S1_at	LOC_Os05g38990.1	0.915728	1.08573	up	0.769627	1.23229	up	0.220522	2.63342	up	0.284584	1.62568	down	0.403609	1.51775	down
Orphans	Os.56275.1.S1_x_at	LOC_Os10g41100.1	0.0270675	6.7808	down	0.0126172	3.48335	up	0.278688	1.34782	up	0.0379926	4.25908	down	0.000721	2.03566	up
Orphans	Os.57511.1.A1_at	CT834171	0.368062	1.34491	down	0.432382	1.47054	down	0.319142	1.33673	down	0.114623	1.6716	up	0.691491	1.18078	up
Orphans	Os.5890.1.S1_at	LOC_Os04g45690.1	0.0046317	3.83454	up	0.182844	1.35768	up	0.165354	1.38254	down	0.0112582	4.9341	up	0.014372	1.91956	up
Orphans	Os.6597.1.S1_at	LOC_Os01g01960.1	0.0341781	1.4905	up	0.00203747	1.4225	up	0.0341273	1.15639	up	0.143785	1.11713	up	0.0470174	1.18377	up
Orphans	Os.6597.2.S1_x_at	BGIOSSFCE000071.1	0.0454646	1.30995	up	0.586654	1.12148	up	0.140368	1.23513	down	0.627679	1.0888	up	0.222971	1.1696	up
Orphans	Os.8117.1.S1_at	LOC_Os04g36070.1	0.000159	5.2221	down	0.00873675	4.74923	down	0.0208581	1.5137	up	0.0348708	2.36287	down	0.0318114	3.71724	down
Orphans	Os.8423.1.S1_a_at	AK111581	0.222385	1.29764	down	0.0863892	1.32088	down	0.537845	1.05781	up	0.38041	1.10609	up	0.103352	1.21593	down
Orphans	Os.8892.1.S1_at	AK066665	0.854042	1.04114	up	0.968623	1.00906	down	0.118565	1.57421	down	0.287636	1.24248	up	0.450197	1.14984	up
Orphans	Os.9008.1.S1_at	AK101830	0.581815	1.14833	up	0.534823	1.10036	up	0.529887	1.09616	up	0.537531	1.02706	down	0.800715	1.00917	down
Orphans	Os.9713.1.S1_at	CT833905	0.85558	1.04032	down	0.0409129	2.94235	down	0.0899904	1.3004	down	0.0520781	1.58689	up	0.00519125	1.99018	down
Orphans	OsAffx.12448.1.S1_at	AB249656	0.993506	1.00746	up	0.563581	1.74314	down	0.590445	1.69693	down	0.268765	2.60003	down	0.94778	1.04802	down
Orphans	OsAffx.12578.1.S1_at	LOC_Os02g50480.1	0.0169696	2.15419	down	0.0136545	2.22213	down	0.192578	1.44476	down	0.400372	1.28551	down	0.0320124	2.4521	down
Orphans	OsAffx.13803.1.S1_s_at	LOC_Os04g13480.1	0.920436	1.08951	up	0.351838	2.15231	up	0.0803256	7.98495	up	0.0836173	7.61658	down	0.161052	11.994	down
Orphans	OsAffx.15354.1.S1_at	BGIOSSFCE019696.1	0.683199	1.16453	down	0.189742	3.67563	down	0.348873	1.41972	up	0.287976	1.32934	down	0.860914	1.0412	down
Orphans	OsAffx.15932.1.S1_at	LOC_Os06g45040.1	0.395462	1.62819	down	0.467762	1.3863	up	0.692165	1.19761	up	0.0350702	2.47723	down	0.839903	1.06085	up
Orphans	OsAffx.21765.1.S1_at	LOC_Os01g61900.1	0.41471	1.52335	down	0.534425	1.2591	down	0.547415	1.37564	down	0.574423	1.37135	up	0.485861	1.43467	up
Orphans	OsAffx.24058.1.S1_at	BGIOSSBCE004853.1	0.225848	5.05412	down	0.195213	1.8573	down	0.617587	1.05761	down	0.551599	1.25867	down	0.177405	1.35885	down
Orphans	OsAffx.24157.1.S1_s_at	AK241477	0.0847247	4.11763	down	0.106916	1.46708	up	0.458685	1.18033	up	0.00119721	6.1206	down	0.447086	1.17634	up
Orphans	OsAffx.24849.1.S1_at	LOC_Os02g53360.1	0.464238	1.31267	down	0.257435	1.59369	down	0.122884	1.66015	up	0.147296	1.9385	down	0.11158	1.58044	down
Orphans	OsAffx.31533.1.S1_x_at	AK058862	0.304277	1.58018	up	0.030352	1.38003	up	0.158695	1.36234	down	0.515203	1.34638	up	0.139058	1.5206	up
PBF-2-like	Os.32450.1.S1_at	LOC_Os02g06370.1	0.850797	1.03474	down	0.191396	1.33551	down	0.0320753	1.93079	down	0.283379	1.21082	up	0.363181	1.2139	down
PBF-2-like	Os.8272.1.S1_s_at	LOC_Os06g05350.1	0.0194089	2.82754	down	0.0674577	5.64226	down	0.35462	1.24564	down	0.501719	1.18185	up	0.111993	2.65568	down
PHD	Os.10544.1.S1_at	AK106588	0.0698261	1.50299	up	0.394902	1.23014	up	0.355186	1.17239	up	0.562436	1.12401	up	0.373634	1.22355	up
PHD	Os.10544.1.S2_at	AK068410	0.429344	1.22902	up	0.103066	1.28038	up	0.180786	1.15525	up	0.358678	1.14884	down	0.297315	1.092	up
PHD	Os.10905.1.S1_x_at	AK103233	0.929722	1.01016	up	0.198082	1.17253	up	0.878404	1.02845	down	0.404938	1.23876	up	0.965601	1.00758	up
PHD	Os.11478.1.S1_at	BGIOSSBCE028701.1	0.94199	1.05385	up	0.00338067	1.69267	up	0.105066	1.17755	down	0.277247	1.40826	up	0.0544696	1.72608	up
PHD	Os.12947.1.S1_at	LOC_Os09g21770.1	0.194902	1.61947	up	0.0141714	2.1457	up	0.986097	1.00239	down	0.0209574	1.47984	up	0.00416277	1.75964	up
PHD	Os.14486.1.S1_at	LOC_Os04g52020.1	0.822335	1.02631	down	0.927908	1.00923	up	0.924115	1.00982	up	0.352436	1.27009	down	0.565172	1.04013	up
PHD	Os.14952.1.A1_at	AK106146	0.00884565	1.253	up	0.364561	1.08036	up	0.125999	1.07879	up	0.857124	1.01012	down	0.751454	1.02383	up
PHD	Os.15074.1.S1_at	LOC_Os06g51490.1	0.158602	1.34446	up	0.0104949	1.62463	up	0.817938	1.01147	down	0.895822	1.04709	up	0.0419409	1.26813	up
PHD	Os.16133.1.S1_at	AK065476	0.777387	1.09709	up	0.321773	1.24813	up	0.208941	1.15054	up	0.966364	1.00461	up	0.0620494	1.30729	up
PHD	Os.16651.1.S1_at	AK063192	0.0463874	1.85796	up	0.0163347	2.43992	up	0.310328	1.06883	down	0.0488645	1.4917	up	0.00147753	1.69646	up
PHD	Os.16651.1.S2_at	LOC_Os02g52960.1	0.00705391	1.42963	up	0.0116866	1.57538	up	0.951648	1.00347	down	0.614701	1.07482	up	0.00108314	1.28903	up
PHD	Os.18324.1.S1_at	AK107434	0.052202	1.12829	up	0.763755	1.01208	down	0.965297	1.00385	down	0.833251	1.0245	down	0.346438	1.10177	up
PHD	Os.18567.1.S1_x_at	LOC_Os06g01320.1	0.0354252	1.46355	up	0.266548	1.20109	up	0.1747	1.33462	down	0.297038	1.26857	up	0.122167	1.40798	up
PHD	Os.21430.1.S1_at	AK069782	0.449126	1.1876	down	0.830406	1.07001	down	0.369629	1.28389	down	0.191334	1.50698	up	0.629441	1.17047	up
PHD	Os.21430.2.S1_at	AK069782	0.166959	1.25505	down	0.437937	1.11026	down	0.551399	1.07156	up	0.023511	1.49912	down	0.0262906	1.18621	down
PHD	Os.21430.2.S1_x_at	AK069782	0.344444	1.23568	down	0.362121	1.16686	down	0.309599	1.15796	up	0.00257361	1.6104	down	0.0157791	1.37423	down
PHD	Os.21857.1.S1_at	AK288196	0.356988	1.13171	up	0.538141	1.08143	down	0.934128	1.01051	down	0.562653	1.1085	down	0.858208	1.02579	down
PHD	Os.23856.1.A1_s_at	LOC_Os12g24540.1	0.0102756	1.29413	up	0.013352	1.34361	up	0.282941	1.05149	down	0.0169001	1.11206	up	0.00229886	1.22867	up
PHD	Os.26297.1.S1_at	AK064177	0.21887	1.30865	up	0.00756537	1.7704	up	0.426253	1.23843	down	0.282849	1.39053	up	0.0683682	1.9991	up
PHD	Os.26985.1.S1_at	AK241918	0.769761	1.05632	down	0.42743	1.20819	down	0.794293	1.02673	down	0.120872	1.24206	up	0.999262	1.00009	up
PHD	Os.273.1.S1_at	AB037135	0.946614	1.10413	up	0.25999	6.71883	down	0.56169	2.52873	up	0.033624	22.5297	down	0.239504	3.61716	down
PHD	Os.27735.1.A1_at	LOC_Os02g04490.1	0.427453	1.23088	up	0.47577	1.1471	up	0.957428	1.00904	up	0.598753	1.06937	down	0.0403892	1.14086	up
PHD	Os.33074.1.S1_at	AK061201	0.321972	1.13846	up	0.354742	1.13063	up	0.81579	1.02779	up	0.152823	1.09239	up	0.355713	1.05207	up
PHD	Os.36050.1.S1_at	BGIOSSFCE026256.1	0.0961874	2.07683	up	0.156624	1.57655	up	0.611138	1.14593	up	0.0634955	1.49505	up	0.0942968	1.42198	up
PHD	Os.39009.1.S1_at	AK122124	0.0711236	1.64603	up	0.00408063	1.64709	up	0.0796718	1.21022	up	0.16772	1.18647	up	0.0059089	1.56405	up
PHD	Os.4647.1.S1_at	AK105290	0.0177688	1.69422	up	0.000686	1.72382	up	0.581868	1.01994	down	0.655214	1.07009	up	0.0016555	1.32079	up
PHD	Os.47884.1.S1_at	AK072184	0.273876	1.19179	up	0.985514	1.00277	up	0.980328	1.00336	down	0.264832	1.14506	down	0.0271468	1.13656	up
PHD	Os.48153.1.S1_at	BGIOSSBCE031852.1	0.0382985	1.49234	up	0.00331513	1.51504	up	0.013271	1.36463	up	0.694626	1.09317	up	0.0510799	1.20252	up
PHD	Os.49102.1.S1_x_at	BGIOSSFCE022340.1	0.536789	1.17654	up	0.817567	1.08351	up	0.786342	1.07796	up	0.331025	1.19876	up	0.526818	1.12689	up
PHD	Os.50353.1.S1_at	AK120836	0.941787	1.01457	down	0.541865	1.13207	down	0.87484	1.03159	down	0.911449	1.02593	down	0.291461	1.1143	down
PHD	Os.52477.1.S1_at	AK067385	0.707649	1.21273	down	0.44723	1.49396	down	0.656965	1.30446	up	0.284223	1.66557	down	0.552734	1.29725	down
PHD	Os.52692.1.S1_x_at	BGIOSSBCE018750.1	0.587294	1.28683	down	0.951477	1.03238	down	0.515241	1.38299	down	0.939135	1.03116	up	0.468083	2.04751	down
PHD	Os.53666.1.S1_s_at	AK073829	0.0850758	1.43755	up	0.122207	1.72523	up	0.339093	1.14491	down	0.00509197	1.55871	up	0.00467749	1.68905	up
PHD	Os.53666.1.S1_x_at	AK073829	0.288844	1.54463	up	0.000504	2.08327	up	0.357292	1.17954	down	0.0556766	1.68522	up	0.0344579	1.7812	up
PHD	Os.54136.1.S1_at	LOC_Os12g34330.1	0.270461	1.34087	up	0.310641	1.27177	up	0.574943	1.12834	down	0.604282	1.08271	down	0.0115467	1.39046	up
PHD	Os.54501.1.S1_at	LOC_Os11g12650.1	0.790414	1.14008	down	0.505035	1.42097	down	0.902201	1.06274	down	0.042596	1.43919	down	0.806592	1.07006	down
PHD	Os.5716.1.S1_at	LOC_Os06g51450.1	0.132794	1.28272	up	0.0861087	1.3617	up	0.35036	1.14243	up	0.50005	1.14675	down	0.370471	1.09159	up
PHD	Os.57573.1.S1_at	AK065597	0.0565816	1.70588	up	0.0197044	2.00673	up	0.696925	1.08094	down	0.494345	1.12776	up	0.0650097	1.53299	up
PHD	Os.6264.1.S1_at	LOC_Os02g48810.1	0.0520534	1.49547	up	0.00603395	2.11399	up	0.795607	1.01884	up	0.0907024	1.1814	up	0.00605647	1.54697	up
PHD	Os.7059.1.S1_at	AK074022	0.102935	1.24968	up	0.0480336	1.27219	up	0.290726	1.09718	down	0.980937	1.00653	down	0.0479554	1.15313	up
PHD	Os.7181.1.S1_at	AK072569	0.0814151	1.27326	up	0.00952464	1.37832	up	0.279498	1.08456	up	0.425531	1.0782	up	0.0935655	1.25142	up
PHD	Os.7312.1.S1_a_at	AK099674	0.150075	1.17002	up	0.0132618	1.20053	up	0.332714	1.04782	up	0.348996	1.10913	down	0.729528	1.02385	up
PHD	Os.8914.1.S1_at	AK120853	0.657085	1.18957	up	0.974107	1.00316	down	0.138602	1.14995	down	0.94847	1.00075	down	0.996744	1.00039	down
PHD	Os.9571.1.S1_at	AK241505	0.00982483	1.36724	up	0.0211041	1.6162	up	0.451705	1.05832	up	0.548676	1.06019	up	0.0215813	1.37167	up
PHD	Os.9618.1.S1_at	LOC_Os04g59510.1	0.139637	1.6664	up	0.109149	1.71275	up	0.0593538	1.9986	up	0.592463	1.12779	down	0.317444	1.17239	up
PHD	Os.9899.1.S2_at	AK065500	0.60679	1.0904	up	0.367025	1.09137	up	0.769637	1.02562	down	0.256208	1.34761	down	0.322388	1.05629	up
PHD	Os.9928.1.S1_at	LOC_Os03g04980.1	0.353716	1.45075	up	0.00198586	1.81643	up	0.718314	1.02624	up	0.00144232	1.42766	up	0.0428571	1.53013	up
PHD	OsAffx.14156.1.S1_at	BGIOSSBCE014047.1	0.143469	1.62798	down	0.116123	5.16691	down	0.0608602	1.71106	down	0.410509	1.36396	up	0.574109	1.8693	down
PHD	OsAffx.15212.1.S1_at	BGIOSSBCE018750.1	0.0203428	1.65372	up	0.0342663	1.28302	up	0.703123	1.03556	down	0.469617	1.17054	up	0.0599872	1.39714	up
PHD	OsAffx.15518.1.A1_x_at	AK288196	0.984859	1.0097	up	0.564316	1.36887	up	0.763165	1.17413	up	0.0773929	1.87887	up	0.552828	1.18232	up
PHD	OsAffx.16021.1.S1_at	LOC_Os06g51450.1	0.0729304	1.41698	up	0.0362355	1.59217	up	0.294227	1.18468	up	0.842605	1.05098	down	0.0922428	1.2431	up
PHD	OsAffx.24077.1.S1_at	LOC_Os02g03030.1	0.672042	1.73639	down	0.248305	5.10686	down	0.688244	1.63192	up	0.0189009	7.11805	down	0.112122	3.57027	down
PHD	OsAffx.25104.1.S1_at	BGIOSSFCE009858.1	0.361194	1.43565	up	0.0841894	2.44252	up	0.0848878	2.41219	up	0.297928	1.40786	down	0.609222	1.24749	down
PHD	OsAffx.25668.1.S1_at	AK287630	0.0458305	2.61455	up	0.0866933	2.76109	up	0.494309	1.53152	up	0.099993	4.21597	up	0.345694	1.85306	up
PHD	OsAffx.28331.1.S1_x_at	AK107434	0.440401	1.11938	down	0.54377	1.1533	down	0.165968	1.28349	down	0.0809985	1.45783	up	0.153562	1.34089	up
PHD	OsAffx.3051.1.S1_at	BGIOSSFCE008233.1	0.122194	1.77113	up	0.000562	2.21761	up	0.546556	1.04948	down	0.251617	1.37616	up	0.0122938	1.62149	up
PHD	OsAffx.31047.1.S1_at	BGIOSSBCE031852.1	0.126136	1.32871	up	0.00286418	1.18832	up	0.00336838	1.40102	up	0.783295	1.08588	down	0.495043	1.17667	down
PHD	OsAffx.31616.1.S1_at	AK242757	0.174086	5.16835	down	0.0375589	3.69697	down	0.154441	2.30496	down	0.744752	1.17164	up	0.433985	1.49933	down
PHD	OsAffx.7688.1.S1_at	LOC_Os12g24540.1	0.0064943	1.35716	up	0.0103972	1.35138	up	0.336503	1.13856	down	0.146896	1.2593	up	0.0880137	1.33987	up
PLATZ	Os.14686.1.S1_at	AK069139	0.0183325	1.6728	up	0.00335658	2.65118	up	0.611845	1.0886	up	0.59143	1.18473	up	0.0103544	2.18319	up
PLATZ	Os.17768.1.S1_at	AK065620	0.079307	1.734	up	0.027681	2.20827	up	0.448267	1.17428	up	0.353482	1.27558	up	0.00988476	1.47959	up
PLATZ	Os.18638.1.S1_at	AK066953	0.0156805	2.85202	up	0.00646668	2.77794	up	0.529519	1.1151	up	0.135003	1.79043	up	0.00337615	2.36652	up
PLATZ	Os.49509.1.S1_at	LOC_Os08g44620.1	0.0827564	3.95121	down	0.100443	2.49863	down	0.338812	1.43468	down	0.949001	1.01981	up	0.291033	1.5683	down
PLATZ	Os.7002.1.S1_at	CT837797	0.491782	1.35235	up	0.272905	1.31469	up	0.0473359	1.56246	down	0.569197	1.12189	up	0.183137	1.06529	up
PLATZ	Os.8903.1.S1_at	AK111793	0.180733	6.34529	up	0.027831	6.85452	up	0.146273	2.39658	up	0.76375	1.17551	down	0.622654	1.82271	up
PLATZ	OsAffx.17546.1.S1_at	BGIOSSBCE026901.1	0.954884	1.06044	down	0.154304	2.7087	up	0.280272	2.00598	up	0.891679	1.05039	up	0.602852	1.7648	down
PLATZ	OsAffx.23485.1.S1_at	AK242309	0.00725891	6.29252	down	0.0780543	8.21649	down	0.550191	1.21012	down	0.095748	1.38147	up	0.449843	1.18769	down
Pseudo ARR-B	Os.12795.1.S1_at	AK120059	0.00629257	1.52704	up	0.00941566	3.70453	up	0.784246	1.01917	up	0.205634	1.20866	up	0.00115236	2.46032	up
Pseudo ARR-B	Os.14563.1.S1_at	AB189039	0.0192108	1.91892	down	0.0102311	1.62482	down	0.0250992	1.34476	up	0.00642167	2.09572	down	0.379897	1.1149	down
Pseudo ARR-B	Os.14563.1.S2_at	AK066112	0.12357	1.83138	down	0.102336	1.27856	down	0.165592	1.16442	up	0.0197182	2.24191	down	0.228138	1.08706	down
Pseudo ARR-B	Os.26572.1.S1_at	AK111828	0.000198	3.66807	up	0.63783	1.1183	down	0.113203	1.18311	down	0.000845	3.66576	up	0.929313	1.01195	up
Pseudo ARR-B	Os.8104.1.S1_a_at	AB189040	0.533454	1.06711	down	0.818988	1.02582	up	0.0509316	1.36763	up	0.427077	1.17068	down	0.597786	1.0306	down
Pseudo ARR-B	Os.8104.1.S2_a_at	AK068603	0.120808	1.14505	down	0.0527048	1.21132	up	0.0615397	1.21252	down	0.168473	1.6852	down	0.886455	1.00838	up
Pseudo ARR-B	Os.8142.1.S1_a_at	AK067314	0.00302717	1.96918	down	0.00223478	2.17807	up	0.152131	1.3207	down	0.00824334	2.27955	down	0.0191128	1.9407	up
RB	Os.22481.1.S1_at	AK121431	0.145994	1.19445	up	0.0282263	1.27498	up	0.203942	1.08726	up	0.81014	1.04277	down	0.349474	1.03981	up
RB	Os.40106.1.A1_s_at	AK241627	0.941061	1.07102	down	0.352823	2.69926	down	0.965236	1.04622	up	0.260183	2.20131	down	0.572126	1.45505	down
RB	Os.40106.2.S1_s_at	AK241627	0.484648	1.36687	down	0.522689	2.23095	down	0.270423	1.613	up	0.202507	4.78804	down	0.00854568	2.03409	down
Rcd1-like	Os.31773.1.S1_at	LOC_Os04g52340.1	0.88157	1.03426	up	0.863435	1.04139	down	0.689374	1.10692	up	0.284611	1.3119	down	0.655066	1.0779	down
Rcd1-like	Os.31773.2.S1_at	LOC_Os04g52340.1	0.807131	1.12766	up	0.263778	2.29438	down	0.566673	1.67897	down	0.433556	2.25286	down	0.518409	1.84357	up
Rcd1-like	Os.31773.2.S1_x_at	LOC_Os04g52340.1	0.607426	1.1577	up	0.492979	1.2019	up	0.338156	1.31527	up	0.703333	1.11261	down	0.672932	1.06031	up
Rcd1-like	OsAffx.26384.5.S1_x_at	AK063769	0.532055	1.14238	up	0.537616	1.09655	up	0.170498	1.09585	up	0.528176	1.09461	down	0.237081	1.1441	up
RWP-RK	Os.10084.1.A1_at	AK064859	0.00244376	2.07882	up	0.00163406	2.18817	up	0.588242	1.06307	up	0.0479512	1.54411	up	0.00465501	1.74118	up
RWP-RK	Os.11655.1.S1_at	AK100046	0.108224	1.39958	down	0.280201	1.21049	down	0.836777	1.03215	down	0.0239357	1.57827	down	0.0484898	1.19264	down
RWP-RK	Os.17377.1.S1_at	AK103154	0.00412502	1.35127	down	0.0104271	1.3931	up	0.73559	1.0334	down	0.0854272	1.36575	down	0.0417031	1.38362	up
RWP-RK	Os.1779.1.S1_at	LOC_Os01g14420.1	0.0937688	1.32036	up	0.00540542	2.04024	up	0.630985	1.05788	down	0.0571549	1.24255	down	0.131048	1.47519	up
RWP-RK	Os.3838.1.S1_at	LOC_Os01g13540.1	0.32027	1.21938	down	0.421956	1.13033	up	0.423916	1.41772	down	0.609091	1.27939	down	0.562424	1.37984	up
RWP-RK	OsAffx.15386.1.S1_at	BGIOSSBCE019591.1	0.605325	1.06993	down	0.265816	1.44633	down	0.302295	1.59429	down	0.451449	1.37143	up	0.570075	1.25839	up
RWP-RK	OsAffx.26506.1.S1_at	BGIOSSBCE014893.1	0.561483	1.26783	up	0.973689	1.01434	up	0.199167	1.90905	up	0.650479	1.20752	down	0.538813	1.08273	down
RWP-RK	OsAffx.30176.1.S1_at	LOC_Os09g37710.1	0.0102037	2.68772	down	0.0507655	10.0077	down	0.0740114	1.82273	down	0.228937	1.39182	down	0.015534	2.83109	down
S1Fa-like	Os.13884.1.S1_at	AK121205	0.977634	1.00553	down	0.225697	1.16566	up	0.947126	1.00797	up	0.764728	1.02515	up	0.295218	1.13991	up
S1Fa-like	Os.8884.1.S1_at	AK289133	0.182962	1.4976	down	0.0140666	2.14503	down	0.295291	1.2178	up	0.017458	1.67864	down	0.0158998	1.51635	down
SBP	Os.10618.1.S1_s_at	AK242070	0.334337	1.12959	up	0.0137391	1.42295	up	0.701533	1.02082	down	0.875804	1.01411	down	0.0473372	1.19205	up
SBP	Os.11203.1.S1_at	LOC_Os01g69830.1	0.69723	1.33819	up	0.504834	1.11798	down	0.686651	1.05013	down	0.0461684	1.37642	down	0.726019	1.12131	down
SBP	Os.11215.1.S1_a_at	AK073179	0.491994	1.14011	down	0.0599386	1.59576	down	0.868875	1.0305	down	0.218474	1.20332	down	0.266861	1.15048	down
SBP	Os.19407.1.S1_at	AK100057	0.250128	1.11785	down	0.0990005	1.31966	up	0.754864	1.03197	down	0.0222522	1.36151	down	0.0175593	1.38028	up
SBP	Os.20756.1.S1_at	AK068471	0.0576877	1.80344	up	0.0516446	1.82271	up	0.349207	1.12902	down	0.421582	1.17119	up	0.0655241	1.37268	up
SBP	Os.4610.1.A1_s_at	LOC_Os08g40260.1	0.797308	1.07599	up	0.606831	1.09269	up	0.200858	1.31858	down	0.803197	1.05992	down	0.865196	1.03952	down
SBP	Os.51367.1.S1_x_at	AK062651	0.612762	1.15148	down	0.061087	1.353	up	0.122985	1.42551	down	0.236418	1.27573	up	0.918008	1.02227	up
SBP	Os.51367.1.S2_at	AK068702	0.138639	2.53639	up	0.0314985	3.0951	up	0.657943	1.17364	down	0.189433	1.48701	up	0.428436	2.30696	down
SBP	Os.51367.1.S3_at	AK068702	0.0180319	1.7509	down	0.103431	1.8541	down	0.0492137	1.67469	down	0.175265	1.41473	up	0.311753	1.28504	up
SBP	Os.51367.2.S1_x_at	AK068702	0.044947	1.65142	up	0.045747	1.79632	up	0.348241	1.20473	down	0.0794585	1.41656	up	0.184397	1.25474	up
SBP	Os.51732.1.S1_at	AK063561	0.377655	1.80854	down	0.258763	2.13368	down	0.887287	1.06628	up	0.0661976	2.07061	down	0.305462	1.49395	down
SBP	Os.52576.1.S1_at	AK068104	0.984197	1.00092	up	0.486319	1.17373	down	0.0138947	1.64376	up	0.0265092	1.79691	down	0.0169977	1.5229	down
SBP	Os.52683.1.S1_at	AK068749	0.647174	1.08159	down	0.336567	1.39163	up	0.0262884	1.4768	up	0.0638704	1.26151	down	0.0953646	1.41703	down
SBP	Os.56157.1.A1_at	AK109469	0.31671	1.8776	down	0.364193	1.9269	down	0.264417	1.98755	up	0.219531	1.46357	down	0.0806809	1.83658	down
SBP	Os.6636.1.S1_at	LOC_Os08g39890.1	0.727299	1.55477	up	0.943489	1.07981	up	0.994627	1.00759	down	0.62136	1.51868	down	0.479444	2.00096	up
SBP	Os.8121.1.S1_at	AK065741	0.273674	1.07824	up	0.370735	1.05377	up	0.128714	1.11535	up	0.41929	1.05291	up	0.555117	1.03432	up
SBP	Os.8121.1.S2_at	AK069847	0.53538	1.14205	down	0.0021195	1.46744	down	0.0378807	1.09411	up	0.0240202	1.33022	down	0.000857	1.28936	down
SBP	Os.9149.1.S1_at	LOC_Os06g45310.1	0.502074	1.09679	up	0.73586	1.04342	up	0.749496	1.05867	down	0.665999	1.08461	up	0.767837	1.061	up
SBP	Os.9500.1.S1_s_at	AK288067	0.231232	1.87638	down	0.128585	2.0394	down	0.326264	1.18727	down	0.395777	1.3456	down	0.105256	1.43469	down
SBP	OsAffx.11893.1.S1_s_at	AK242984	0.0914813	2.35931	down	0.0864757	2.77689	down	0.95928	1.02036	up	0.2186	1.51124	down	0.0684268	1.96176	down
SBP	OsAffx.15930.1.S1_at	LOC_Os06g44860.1	0.672425	1.35034	up	0.78821	1.19787	down	0.494304	1.63134	up	0.117545	2.75968	down	0.458789	1.90773	down
SBP	OsAffx.16519.1.S1_at	AK288067	0.288182	1.90593	down	0.229371	1.87148	down	0.742636	1.10992	down	0.374792	1.68147	down	0.187133	1.78627	down
SBP	OsAffx.19085.1.S1_at	LOC_Os11g30370.1	0.516371	1.16907	up	0.0433164	1.60864	up	0.838687	1.0362	down	0.245433	1.37385	up	0.115627	1.48789	up
SBP	OsAffx.2442.1.S1_x_at	BGIOSSBCE004390.1	0.635141	1.46859	up	0.856538	1.03612	down	0.981922	1.0033	down	0.365574	1.10331	down	0.757853	1.11578	down
SBP	OsAffx.5113.1.S1_at	LOC_Os06g45310.1	0.26511	1.13874	up	0.701987	1.03647	down	0.0883619	1.272	up	0.780499	1.03802	down	0.202868	1.15447	down
SET	Os.11922.1.S1_at	LOC_Os05g41172.1	0.156488	1.40247	up	0.0295349	1.62443	up	0.626026	1.05598	up	0.802095	1.03003	up	0.205987	1.13304	up
SET	Os.12016.1.S1_at	AK121645	0.0096876	1.31339	down	0.0471658	1.7098	down	0.271586	1.23736	down	0.591278	1.11725	up	0.314931	1.22011	down
SET	Os.18478.1.S1_at	LOC_Os08g08210.1	0.974886	1.00426	up	0.343381	1.15002	up	0.159374	1.27934	up	0.117419	1.42841	down	0.100817	1.07139	down
SET	Os.21566.1.S1_at	AF407010	0.000912	1.45515	up	0.00123727	1.5147	up	0.938982	1.00307	down	0.2476	1.153	up	0.00567251	1.36975	up
SET	Os.23141.1.S1_at	CT837484	0.64941	1.08986	down	0.0511111	1.53244	down	0.995412	1.0007	up	0.0239986	1.19922	down	0.0645916	1.30197	down
SET	Os.23141.1.S1_x_at	CT837484	0.536565	1.13098	down	0.0487425	1.63992	down	0.941007	1.01131	up	0.00901725	1.21035	down	0.017373	1.31671	down
SET	Os.26478.1.S1_at	AK067172	0.560349	1.04906	down	0.565309	1.05383	down	0.0112464	1.15634	up	0.0277012	1.20055	down	0.0942628	1.10576	up
SET	Os.26731.1.S1_at	AK073414	0.00283645	1.36746	up	0.0240575	1.30924	up	0.0172944	1.46418	down	0.405114	1.08697	up	0.317693	1.24469	up
SET	Os.26731.2.A1_at	AK070730	0.888174	1.04435	down	0.850183	1.0417	down	0.0943688	4.89691	down	0.553833	1.5621	down	0.820701	1.20753	up
SET	Os.27449.1.S1_at	AK103602	0.0317201	1.8973	down	0.0684028	1.98149	down	0.263184	1.37814	down	0.394298	1.24363	up	0.324999	1.33892	down
SET	Os.27622.1.S1_x_at	AK065670	0.219004	1.23297	up	0.547566	1.02911	up	0.0647404	1.12952	up	0.0485366	1.0912	up	0.380607	1.06773	up
SET	Os.3123.1.S1_a_at	AF344453	0.491189	1.08391	up	0.208999	1.18188	down	0.88659	1.0161	down	0.195232	1.08118	down	0.274203	1.11751	down
SET	Os.31816.2.S1_x_at	LOC_Os01g70220.1	0.600073	1.488	up	0.718096	1.30978	down	0.51584	1.68342	up	0.203143	1.66753	down	0.0326873	3.50768	down
SET	Os.35502.1.A1_at	LOC_Os09g19830.1	0.632023	1.13644	up	0.62536	1.08345	up	0.157022	1.43271	down	0.86472	1.04274	down	0.313327	1.24849	up
SET	Os.35901.1.S1_at	AK065227	0.00472547	2.33413	up	0.00891656	2.06332	up	0.0785781	1.39452	up	0.271518	1.56455	up	0.00306956	2.06533	up
SET	Os.44686.1.S1_at	LOC_Os06g16390.1	0.209253	1.27483	down	0.13267	1.47456	down	0.708736	1.05952	down	0.266474	1.31837	down	0.0310109	1.31266	down
SET	Os.44686.2.S1_x_at	BGIOSSFCE020095.1	0.750851	1.04824	down	0.243388	1.35019	down	0.422647	1.12964	down	0.290501	1.1152	down	0.266308	1.12697	down
SET	Os.44812.1.S1_at	AK122004	0.565452	1.18283	down	0.0946225	1.89145	down	0.355344	1.34145	down	0.887603	1.03613	down	0.253204	1.53035	down
SET	Os.47321.1.S1_at	LOC_Os02g47900.1	0.60536	1.08676	up	0.308309	1.17335	up	0.842602	1.02858	up	0.94705	1.00974	up	0.439154	1.08855	up
SET	Os.48725.1.S1_at	AK066297	0.144771	1.39235	up	0.249828	1.17441	up	0.165342	1.08643	up	0.0117163	1.76038	up	0.021996	1.32919	up
SET	Os.52033.1.S1_at	LOC_Os02g34850.1	0.881277	1.03615	up	0.957647	1.01648	down	0.233065	1.40749	down	0.0589108	1.72671	up	0.225557	1.26578	up
SET	Os.52449.1.S1_at	BGIOSSBCE014612.1	0.780281	1.11015	down	0.989286	1.00163	down	0.186084	1.10923	down	0.285909	1.24613	down	0.877635	1.01033	down
SET	Os.52522.1.S1_at	AK067640	0.0752627	1.58757	down	0.0179552	2.11198	down	0.829734	1.03944	up	0.356591	1.19947	down	0.0145621	1.7119	down
SET	Os.53445.1.S1_at	AK103017	0.119769	4.67831	down	0.153796	3.83354	down	0.439656	1.9174	up	0.201466	2.08054	up	0.844343	1.10307	up
SET	Os.53850.1.S1_at	AK100391	0.274764	3.24643	down	0.172613	3.65733	down	0.722074	1.29516	down	0.373337	1.9287	down	0.266403	3.5332	down
SET	Os.6384.1.S1_at	LOC_Os12g13460.1	0.00615962	1.91695	down	0.026968	1.78438	down	0.304827	1.29653	down	0.697006	1.11427	down	0.550776	1.27379	down
SET	Os.8820.1.S1_a_at	AK068250	0.00817984	1.6081	up	0.0261113	1.43535	up	0.653873	1.04065	down	0.0142869	1.27073	up	0.071871	1.21792	up
SET	Os.8820.1.S2_a_at	AK068250	0.0202893	1.62411	up	0.00345026	1.44316	up	0.958515	1.00969	up	0.234634	1.32954	up	0.128588	1.46868	up
SET	Os.9142.1.S1_at	AK066321	0.0140586	2.11866	down	0.0194247	2.76964	down	0.545871	1.15704	down	0.669414	1.15272	down	0.077593	2.06038	down
SET	Os.9542.1.A1_at	AK103840	0.094018	1.38094	up	0.0714551	1.42368	up	0.301397	1.21006	down	0.315706	1.17843	up	0.108672	1.38918	up
SET	OsAffx.17326.1.S1_at	BGIOSSBCE026040.1	0.930658	1.03068	up	0.643929	1.20643	up	0.657575	1.24104	up	0.175778	3.3484	down	0.648287	1.21265	up
SET	OsAffx.19469.2.S1_x_at	LOC_Os11g03700.1	0.79703	1.12098	up	0.979185	1.01249	up	0.823365	1.11402	down	0.455372	1.25499	down	0.836368	1.06987	up
SET	OsAffx.21821.1.S1_at	AK243108	0.895878	1.02531	down	0.14814	1.78449	down	0.60163	1.10709	down	0.460503	1.03323	up	0.0742783	1.17723	down
SET	OsAffx.24772.1.S1_at	BGIOSSBCE007700.1	0.374609	1.09484	up	0.777906	1.08702	up	0.569469	1.18805	up	0.47689	1.28252	down	0.842244	1.05903	down
SET	OsAffx.24772.1.S1_x_at	BGIOSSBCE007700.1	0.82586	1.03072	up	0.222141	1.14116	up	0.807055	1.04002	down	0.558553	1.14716	down	0.538307	1.10454	up
SET	OsAffx.27400.1.S1_at	AK066321	0.884411	1.13037	up	0.799394	1.35589	down	0.807004	1.2393	up	0.902958	1.12947	down	0.492151	1.26941	up
SET	OsAffx.27443.1.S1_x_at	AK122004	0.741067	1.09263	down	0.137525	1.85214	down	0.595586	1.15516	down	0.717101	1.10011	down	0.0151731	1.72482	down
SET	OsAffx.6386.1.S1_at	AK243615	0.0252256	1.91618	down	0.0457367	2.57115	down	0.273368	1.46027	down	0.288468	1.43841	up	0.39301	1.40453	down
Sigma70-like	Os.14820.1.S1_s_at	BGIOSSFCE018941.1	0.00325021	2.34033	up	0.210565	1.21134	down	0.96217	1.00558	up	0.00315447	2.18748	up	0.477097	1.05058	down
Sigma70-like	Os.14820.1.S2_s_at	LOC_Os05g51150.1	0.0174366	2.11505	up	0.395784	1.14481	down	0.695628	1.05111	up	0.011799	1.81322	up	0.144169	1.12973	down
Sigma70-like	Os.27006.1.S1_at	AB095095	0.10922	1.41385	up	0.335582	1.1852	up	0.458787	1.19099	up	0.0767092	1.71424	up	0.90116	1.02604	up
Sigma70-like	Os.27634.1.S1_at	AK068874	0.0265555	2.24194	down	0.451035	1.16136	up	0.39877	1.1685	down	0.0659884	1.31331	down	0.185986	1.29901	up
Sigma70-like	Os.28459.1.S1_at	AB095094	0.121073	1.32553	down	0.0755541	1.606	down	0.231054	1.50669	down	0.497551	1.24266	up	0.56864	1.22816	down
Sigma70-like	Os.32177.1.S1_at	AK105697	0.00436562	24.5824	down	0.00535511	2.49862	up	0.0126263	1.97332	up	0.00362684	92.838	down	0.0071731	1.86607	up
Sigma70-like	Os.3407.1.S1_a_at	AB005290	6.02e-05	4.62218	down	0.0254085	1.57367	up	0.260619	1.08349	up	0.00524051	5.26933	down	0.0536773	1.29572	up
Sigma70-like	Os.57417.1.S1_s_at	AB096011	0.00629321	38.0173	down	0.0300286	2.82353	up	0.12008	1.40397	up	0.0109391	53.1115	down	0.000882	1.49693	up
Sigma70-like	OsAffx.15190.1.S1_at	CT829356	0.0203918	2.25265	up	0.623251	1.11588	down	0.342886	1.16633	up	0.0117861	1.78903	up	0.00308817	1.17494	down
SNF2	Os.10835.1.S1_at	AK071717	0.43327	1.17103	up	0.223798	1.3212	up	0.255906	1.35445	down	0.563289	1.12007	up	0.131033	1.45583	up
SNF2	Os.10925.1.S1_at	AY062186	0.0867553	1.66689	up	0.0112906	1.8193	up	0.974519	1.00386	up	0.370253	1.13675	up	0.107615	1.3906	up
SNF2	Os.11138.1.S1_a_at	AK063537	0.0151009	1.53829	up	0.023798	1.54501	up	0.893389	1.01362	up	0.918016	1.03264	up	0.0501262	1.42077	up
SNF2	Os.11138.1.S2_a_at	AK063537	0.016471	1.3505	up	0.0780633	1.44032	up	0.352409	1.07004	down	0.979544	1.00509	up	0.08568	1.3419	up
SNF2	Os.11138.2.S1_x_at	AK063537	0.0363432	1.68029	up	0.0371081	1.8236	up	0.754945	1.04997	down	0.944827	1.0164	down	0.00760149	1.67415	up
SNF2	Os.12135.1.S1_at	AK240714	0.0828972	1.78355	up	0.0160287	2.54221	up	0.62778	1.04549	down	0.027133	1.33373	up	0.00336823	1.72086	up
SNF2	Os.14772.1.S1_s_at	AK063537	0.0024023	1.38422	up	0.0485485	1.45197	up	0.301932	1.0759	up	0.983654	1.00352	down	0.0767606	1.29052	up
SNF2	Os.14772.1.S1_x_at	AK063537	0.603029	1.60481	up	0.415013	2.19609	up	0.528699	1.79567	up	0.592869	1.09651	up	0.788468	1.08661	up
SNF2	Os.15825.1.S1_at	AK102284	0.0651505	1.70094	down	0.810168	1.06405	down	0.0386657	2.78917	down	0.696158	1.25405	down	0.428195	1.31082	up
SNF2	Os.15825.1.S2_at	AK102284	0.342901	1.34553	down	0.154914	1.62832	down	0.042596	2.47154	down	0.275377	1.37475	down	0.654289	1.23312	down
SNF2	Os.15946.1.S1_at	AK072159	0.485025	1.25886	down	0.533454	1.11142	down	0.0132513	1.36604	up	0.00212306	1.37127	down	0.0509516	1.44498	down
SNF2	Os.16806.1.S1_at	LOC_Os02g06592.1	0.0130543	1.42818	up	0.004808	1.61765	up	0.192397	1.12635	down	0.651514	1.11029	up	0.0042604	1.51313	up
SNF2	Os.17162.2.S1_x_at	AK072085	0.0210249	1.21373	up	0.0085768	1.40567	up	0.0655113	1.12982	down	0.656905	1.0452	down	0.0105735	1.31893	up
SNF2	Os.23232.1.S1_at	AK069020	0.122983	1.62969	up	0.000215	1.76906	up	0.085051	1.21591	up	0.822992	1.06134	up	0.0222638	1.41748	up
SNF2	Os.23574.1.S1_at	AK061065	0.0177134	2.31487	up	0.00342343	3.29848	up	0.0997425	1.17159	down	0.0652791	1.48301	up	4.17e-05	2.42916	up
SNF2	Os.24587.1.A1_at	BGIOSSBCE014903.1	0.037738	1.39009	up	0.103904	1.25792	up	0.142908	1.22159	down	0.265582	1.11713	up	0.270713	1.18182	up
SNF2	Os.24886.1.S1_at	AK064456	0.0302131	1.64919	up	0.0844347	1.39791	up	0.949265	1.00267	down	0.0271002	1.24948	up	0.138688	1.61166	up
SNF2	Os.2916.1.S1_at	AK100732	0.124428	1.35398	up	0.251547	1.19478	up	0.176659	1.0971	up	0.0439777	1.18577	down	0.369651	1.09137	down
SNF2	Os.30497.1.S1_at	AK108769	0.278537	1.31119	down	0.322832	3.833	down	0.65055	1.44777	down	0.578487	1.58252	up	0.992331	1.00916	down
SNF2	Os.32330.1.S1_at	LOC_Os01g27040.1	0.0905696	1.75583	down	0.0259692	2.5353	down	0.466258	1.19547	down	0.0467626	1.49354	down	0.0066434	1.61927	down
SNF2	Os.32330.2.S1_x_at	LOC_Os01g26872.1	0.0641194	1.7986	down	0.0218095	2.41975	down	0.32828	1.26082	down	0.192292	1.64922	down	0.0290512	1.53456	down
SNF2	Os.33780.1.S1_a_at	AK070470	0.04926	1.28542	up	0.0685868	1.30444	up	0.512049	1.05477	up	0.180841	1.09309	down	0.000307	1.22228	up
SNF2	Os.33780.2.S1_x_at	AK070470	0.10002	1.20765	up	0.0883312	1.27781	up	0.420389	1.04801	up	0.32385	1.04098	down	0.0276451	1.16598	up
SNF2	Os.34890.1.S1_at	AK069717	0.779384	1.04809	up	0.637455	1.0704	up	0.509674	1.09791	up	0.0866014	1.37679	up	0.0230821	1.3215	up
SNF2	Os.34890.1.S1_x_at	AK069717	0.518568	1.06282	up	0.461775	1.07967	up	0.138208	1.19448	up	0.0724042	1.22238	up	0.303647	1.09268	up
SNF2	Os.35247.1.S1_at	AK068327	0.0263738	1.78104	down	0.0236924	3.94815	down	0.0270938	1.79361	down	0.304222	1.37794	up	0.378625	1.37975	down
SNF2	Os.45950.1.A1_at	BGIOSSBCE024001.1	0.920417	1.02299	up	0.121093	1.99543	down	0.91618	1.02746	up	0.134797	1.35124	up	0.44098	1.15699	up
SNF2	Os.48364.1.S1_at	AK069717	0.0184037	1.37266	up	0.343672	1.10676	up	0.0361392	1.08214	down	0.239622	1.13716	up	0.216446	1.16564	up
SNF2	Os.48420.1.A1_at	LOC_Os03g22900.1	0.0203443	1.30764	up	0.0993412	1.2342	up	0.776005	1.01621	up	0.68744	1.03248	up	0.143494	1.1325	up
SNF2	Os.50618.1.S1_at	AK122151	0.529088	1.22505	down	0.758179	1.07891	up	0.761726	1.07235	up	0.813187	1.0497	up	0.711875	1.24333	down
SNF2	Os.50618.3.S1_at	AK073674	0.712053	1.2468	down	0.759291	1.07875	down	0.393508	1.21518	up	0.385664	1.32758	down	0.118006	1.26432	down
SNF2	Os.50631.1.S1_at	BGIOSSFCE030527.1	0.00483558	1.77734	up	0.000568	1.43473	up	0.439929	1.08294	up	0.22558	1.1699	up	0.0623217	1.33265	up
SNF2	Os.51680.1.A1_at	LOC_Os02g32570.1	0.180906	1.38077	up	0.431091	1.29192	down	0.95319	1.01246	down	0.0239001	1.64186	up	0.976838	1.00383	up
SNF2	Os.52572.1.S1_at	AK068079	0.0584952	1.43094	up	0.542218	1.1947	up	0.965577	1.00561	down	0.342684	1.21716	up	0.155547	1.25734	up
SNF2	Os.52584.1.S1_at	LOC_Os05g05230.1	0.00292759	1.57326	up	0.0336213	1.61225	up	0.334864	1.04531	down	0.0551913	1.20843	up	0.000526	1.44115	up
SNF2	Os.6189.1.S1_s_at	AB177378	0.583789	1.31904	up	0.68571	1.20006	down	0.346616	1.60779	down	0.206608	1.21426	down	0.15097	1.26706	down
SNF2	Os.6550.1.A1_at	AK102284	0.601639	1.4528	up	0.481063	1.76479	up	0.90947	1.10043	down	0.307202	2.01615	up	0.228326	2.33569	up
SNF2	Os.7039.1.S1_at	LOC_Os07g49210.1	0.0136763	1.75782	down	0.00268871	1.68645	down	0.732359	1.04801	down	0.942581	1.01075	down	0.0250075	1.75514	down
SNF2	Os.7306.1.S1_at	AF459087	0.294505	1.36108	up	0.0200592	1.58984	up	0.0844259	1.35321	down	0.975891	1.0157	down	0.136342	1.3002	up
SNF2	OsAffx.14319.1.S1_at	BGIOSSBCE014903.1	0.00623406	1.76592	up	0.0361251	1.38752	up	0.562839	1.05074	up	0.155105	1.1261	up	0.124207	1.2653	up
SNF2	OsAffx.14482.1.S1_at	LOC_Os04g59620.1	0.24547	1.39695	up	0.5045	1.60325	down	0.0194322	2.17376	up	0.736719	1.0694	down	0.324836	1.19138	down
SNF2	OsAffx.2831.1.S1_x_at	BGIOSSFCE006762.1	0.0448147	1.68603	up	0.853415	1.03153	down	0.194941	1.28514	up	0.16965	1.29462	up	0.47953	1.04215	down
SOH1	Os.18373.1.S1_at	CT833801	0.070001	1.50788	up	0.200514	1.31537	up	0.100715	1.49898	up	0.878486	1.02653	up	0.260869	1.31708	up
SOH1	Os.52788.1.S1_at	AK069258	0.00562233	1.59193	up	0.0282026	1.41395	up	0.0663791	1.2697	up	0.534493	1.13377	up	0.0854957	1.23402	up
SRS	Os.9355.1.S1_at	AK102444	0.310944	4.18076	up	0.827986	1.10415	up	0.527285	1.29491	down	0.825936	1.09789	up	0.312131	1.43081	up
SWI/SNF-BAF60b	Os.10628.1.S1_at	AK106464	0.598944	1.26761	down	0.0864121	3.33492	down	0.320709	1.65434	down	0.0898708	1.58373	up	0.0607681	1.84399	down
SWI/SNF-BAF60b	Os.12517.1.A1_at	AK105444	0.00409748	1.47272	up	0.00215256	1.7209	up	0.675164	1.02446	up	0.759302	1.00789	up	0.00131027	1.38173	up
SWI/SNF-BAF60b	Os.17366.1.S1_at	AK066509	0.0189882	1.52052	up	0.00606361	1.6949	up	0.36828	1.08464	down	0.79526	1.03343	up	0.022624	1.34032	up
SWI/SNF-BAF60b	Os.27987.1.S1_at	LOC_Os05g34780.1	0.477083	1.39299	down	0.404536	2.33534	down	0.370852	1.54775	down	0.0401669	1.39845	up	0.0630078	2.11494	down
SWI/SNF-BAF60b	Os.38791.1.A1_s_at	LOC_Os12g32280.1	0.573621	1.09731	down	0.205988	1.47132	down	0.497054	1.12147	down	0.0124335	1.30873	up	0.0141032	1.32322	down
SWI/SNF-BAF60b	Os.46787.1.S1_at	AF140485	0.129857	1.56031	up	0.0183854	1.37598	up	0.923289	1.00638	down	0.0125874	1.22056	up	0.190477	1.11942	up
SWI/SNF-BAF60b	Os.48858.1.A1_at	AK106464	0.225644	3.33793	up	0.289079	2.79585	up	0.626587	1.62336	down	0.567672	1.92109	up	0.706695	1.53385	up
SWI/SNF-BAF60b	Os.52769.1.S1_at	LOC_Os01g66140.1	0.096641	1.34992	up	0.00536322	1.57982	up	0.541105	1.04947	up	0.98668	1.00372	down	0.128819	1.31347	up
SWI/SNF-BAF60b	Os.53719.1.S1_at	AK099484	0.497626	1.09388	up	0.526021	1.09821	down	0.670555	1.05464	down	0.0205054	1.51675	up	0.352931	1.09529	up
SWI/SNF-BAF60b	Os.6614.1.S1_at	LOC_Os04g31320.1	0.221053	1.21054	down	0.0522362	1.3274	down	0.657298	1.04184	down	0.0818767	1.22157	down	0.0450357	1.10525	down
SWI/SNF-BAF60b	OsAffx.17570.1.S1_s_at	AK099484	0.371608	1.11693	up	0.697293	1.05883	down	0.536244	1.14291	down	0.115684	1.54038	up	0.260752	1.29535	up
SWI/SNF-BAF60b	OsAffx.3616.1.S1_at	BGIOSSBCE011988.1	0.0127949	1.58311	up	0.0483465	1.44686	up	0.682787	1.03321	up	0.251276	1.09182	up	0.0949873	1.23444	up
SWI/SNF-BAF60b	OsAffx.7765.1.S1_at	BGIOSSFCE034827.1	0.210287	1.19627	down	0.10127	1.91244	down	0.127311	1.29535	down	0.0325099	1.5809	up	0.10877	1.49433	down
SWI/SNF-SWI3	Os.53073.1.S1_at	AK070699	0.155215	1.32841	down	0.210308	1.42336	down	0.811817	1.02384	up	0.094765	1.11582	up	0.24257	1.19208	down
SWI/SNF-SWI3	Os.53652.1.S1_at	LOC_Os04g47270.1	0.0538432	1.2615	up	0.703517	1.05407	down	0.0151352	1.33383	up	0.160975	1.26452	up	0.82619	1.01823	up
SWI/SNF-SWI3	Os.7610.1.S1_a_at	AK120532	0.0502224	1.96478	up	0.00344039	3.11028	up	0.776804	1.04567	down	0.044433	1.67126	up	0.00741359	2.79152	up
SWI/SNF-SWI3	OsAffx.30715.2.S1_at	LOC_Os10g38850.1	0.0537423	1.22936	up	0.516517	1.07795	up	0.802778	1.02262	up	0.201227	1.1249	up	0.138714	1.15905	up
SWI/SNF-SWI3	OsAffx.30715.2.S1_s_at	LOC_Os10g38850.1	0.21389	1.16497	up	0.0217284	1.21016	up	0.465141	1.03611	down	0.0681087	1.14227	up	0.0664524	1.12832	up
TAZ	Os.15122.1.S1_a_at	AK120732	0.152338	1.44598	up	0.0106685	1.75661	up	0.460163	1.08781	up	0.364528	1.13828	up	0.00411828	1.36814	up
TAZ	Os.15122.1.S1_at	AK120732	0.0760069	1.47273	up	0.0275288	1.79437	up	0.698451	1.02689	up	0.55447	1.06888	up	0.00127085	1.37218	up
TAZ	Os.15122.2.S1_x_at	AK120732	0.148482	1.31083	up	0.0399992	1.60237	up	0.319615	1.11819	up	0.851603	1.0305	down	0.1695	1.11833	up
TAZ	Os.26388.3.S1_x_at	AK071112	0.622583	1.31656	down	0.390822	1.19371	up	0.545928	1.14501	down	0.304212	1.37055	up	0.537245	1.18584	down
TAZ	OsAffx.28181.1.S1_at	LOC_Os06g49130.1	0.299482	1.10915	up	0.714549	1.0869	up	0.241518	2.37292	down	0.598183	1.38921	up	0.786351	1.18361	up
TCP	Os.12146.1.S1_at	AK072037	0.628925	1.13399	up	0.0340363	1.8129	up	0.136261	1.14132	up	0.445375	1.1291	up	0.00494574	2.02292	up
TCP	Os.13012.1.S1_at	AY043215	0.0747278	5.96761	up	0.228666	2.20777	up	0.532594	1.36177	down	0.407537	1.38413	down	0.116861	6.54953	up
TCP	Os.189.1.S1_at	D87261	0.0091733	1.67018	down	0.00888666	2.48019	down	0.472667	1.18934	down	0.53571	1.18103	down	0.173067	1.47108	down
TCP	Os.19844.1.S1_at	AK242788	0.42519	1.74778	down	0.221759	1.8905	down	0.382037	1.2719	up	0.0852151	1.77858	down	0.189154	1.2144	down
TCP	Os.19899.1.S1_x_at	AB071808	0.777647	1.08182	up	0.532011	1.16944	up	0.762833	1.03724	down	0.975047	1.00705	up	0.871239	1.02542	up
TCP	Os.19899.2.S1_at	AB071808	0.121801	1.67046	down	0.193159	2.55464	down	0.25018	1.32169	down	0.516053	1.25149	down	0.746505	1.0944	down
TCP	Os.2066.1.S1_a_at	AB071805	0.285038	3.0174	down	0.223532	2.12901	down	0.625929	1.29848	up	0.0918343	3.19517	down	0.232878	1.56224	down
TCP	Os.2066.2.S1_x_at	AB071805	0.273448	2.93963	down	0.44451	1.47677	down	0.584608	1.30158	up	0.101039	2.34251	down	0.613858	1.13958	down
TCP	Os.27829.1.S1_at	CT832212	0.952074	1.03278	up	0.556538	1.24259	down	0.494004	1.21532	up	0.915384	1.07324	down	0.52158	1.41453	down
TCP	Os.47948.1.S1_at	LOC_Os02g51280.1	0.133672	2.16908	down	0.602426	1.19715	down	0.677244	1.17506	up	0.0771011	2.09152	down	0.696923	1.10806	up
TCP	Os.49501.1.A1_at	AK064240	0.354284	1.47233	up	9.3e-05	3.41472	up	0.734039	1.05903	up	0.413756	1.189	up	0.0491826	1.76851	up
TCP	Os.51204.1.S1_at	LOC_Os02g42380.1	0.981746	1.01182	up	0.564378	1.34412	down	0.0557759	1.81569	up	0.639988	1.09508	down	0.538169	1.09403	down
TCP	Os.52097.1.S1_at	CT831719	0.240023	2.22556	down	0.0791624	3.15956	down	0.305084	1.87759	up	0.0743761	3.12222	down	0.131644	2.70061	down
TCP	Os.5286.1.S1_at	LOC_Os05g43760.1	0.130624	2.16476	down	0.0697738	3.48133	down	0.282061	1.28787	up	0.134925	2.19009	down	0.0618259	2.134	down
TCP	Os.53807.1.S1_at	AK100180	0.429446	1.19002	down	0.29496	1.28058	down	0.0283882	1.31767	down	0.0174654	1.21378	up	0.288703	1.10877	up
TCP	Os.53807.1.S2_at	AK100180	0.760936	1.12556	down	0.65835	1.05131	down	0.508464	1.09462	down	0.445725	1.21736	up	0.148813	1.20926	up
TCP	OsAffx.31633.1.S1_s_at	LOC_Os12g07480.1	0.214404	1.5149	up	0.435805	1.2523	down	0.520946	1.19964	up	0.358092	1.15285	up	0.186791	1.17162	down
Tify	Os.10356.1.S1_at	AK241472	0.0693622	5.66878	up	0.040348	2.30542	up	0.0125681	3.4763	down	0.0287479	2.42255	up	0.0520066	3.2508	up
Tify	Os.12012.1.S1_at	LOC_Os10g25290.1	0.1674	3.30095	up	0.293512	1.57574	up	0.110224	1.97921	down	0.10862	1.909	up	0.0284463	2.63947	up
Tify	Os.12104.1.S1_at	AK060047	0.733287	1.07958	up	0.884851	1.01695	down	0.00350637	2.03462	up	0.100152	1.31774	down	0.7099	1.08632	down
Tify	Os.12710.1.S1_at	CT829380	0.189191	1.25436	up	0.986931	1.00191	down	0.382426	1.13144	down	0.125618	1.22754	up	0.171362	1.17898	up
Tify	Os.12830.1.S1_at	LOC_Os04g55920.1	0.89864	1.0492	down	0.0600994	1.47586	down	0.166104	1.1807	down	0.541942	1.05089	up	0.104551	1.25113	down
Tify	Os.14666.2.S1_x_at	AK065170	0.196183	1.35408	down	0.976338	1.00341	up	0.11054	1.27164	down	0.319589	1.10806	down	0.792937	1.0311	up
Tify	Os.15565.1.A1_at	LOC_Os09g23650.1	0.0360788	1.28271	up	0.498919	1.04677	up	0.65523	1.04718	down	0.113328	1.22102	up	0.46776	1.0988	up
Tify	Os.46849.1.S1_at	LOC_Os10g25230.1	0.142228	5.86312	up	0.90911	1.04262	up	0.47364	1.42138	down	0.100962	2.7146	up	0.279366	2.13755	up
Tify	Os.4695.1.S1_s_at	AK106184	0.477942	1.34389	up	0.0174068	1.64941	down	0.143793	1.21121	down	0.0543981	1.35662	down	0.18827	1.41426	down
Tify	Os.48064.1.S1_at	LOC_Os09g26780.1	0.57433	1.98062	down	0.0255729	7.63372	down	0.000113	4.82186	up	0.354975	1.32669	down	0.484286	1.21389	down
Tify	Os.54883.1.S1_at	LOC_Os02g49970.1	0.320007	3.99881	down	0.299015	2.21945	down	0.123214	3.99998	down	0.157153	3.33097	up	0.96463	1.0294	up
Tify	Os.55259.1.S1_at	AK240828	0.167511	3.40543	up	0.0413837	1.91471	up	0.608377	1.10191	up	0.150154	4.5551	down	0.0977042	1.44458	up
Tify	Os.8088.1.S1_at	AK070649	0.0780333	10.4493	up	0.00179529	1.51493	up	0.272582	4.10035	down	0.258939	4.2943	up	0.293176	3.75416	up
Tify	Os.9923.1.S1_at	AK120087	0.127749	2.4501	up	0.271556	1.54432	down	0.0600903	2.94197	down	0.543798	1.26958	up	0.692464	1.30279	up
Tify	Os.9923.1.S1_s_at	LOC_Os03g08330.1	0.0693113	3.08774	up	0.438212	1.37882	down	0.0314275	3.26159	down	0.428259	1.35569	up	0.387627	1.68639	up
Tify	OsAffx.31610.1.S1_x_at	LOC_Os09g23650.1	0.22429	1.14812	up	0.766321	1.04064	up	0.934127	1.00609	up	0.0772561	1.11095	up	0.359208	1.04738	up
TRAF	Os.11575.1.S1_a_at	AK065363	0.0269767	1.78619	down	0.267779	1.22536	up	0.851275	1.02245	down	0.354766	1.49458	down	0.958959	1.00929	down
TRAF	Os.11575.1.S1_at	AK065952	0.0928826	1.63379	down	0.800294	1.04255	up	0.865193	1.02875	up	0.289383	1.43222	down	0.998841	1.00032	down
TRAF	Os.11575.2.S1_a_at	AK101223	0.0620891	1.97452	down	0.433184	1.26641	down	0.056915	29.1582	down	0.247869	4.13381	up	0.756058	1.505	up
TRAF	Os.11575.3.S1_x_at	AK065363	0.0457638	2.75694	down	0.0460487	2.15001	down	0.00375828	223.89	down	0.575281	1.45431	down	0.93629	1.06477	down
TRAF	Os.11575.4.S1_x_at	AK065363	0.0779653	2.87755	down	0.0356316	2.15251	down	0.0157045	80.5954	down	0.759332	1.30191	down	0.278022	2.60432	down
TRAF	Os.12333.1.S1_at	AK060189	0.953162	1.04608	down	0.235787	2.47967	up	0.0152561	21.5294	up	0.109339	1.49295	up	0.0022718	2.04397	up
TRAF	Os.15790.1.S1_at	AK067168	0.000333	1.96187	up	0.0211023	2.39013	up	0.0185699	2.08599	down	0.205082	1.9262	up	0.0162853	1.8774	up
TRAF	Os.18167.1.A1_at	LOC_Os01g70670.1	0.133139	1.58332	up	0.0010123	1.92066	up	0.500766	1.04935	down	0.00593781	1.51732	up	0.00125476	1.87492	up
TRAF	Os.18530.1.S1_at	AK069407	0.0506216	1.49406	up	0.0281909	1.60687	up	0.0656802	1.43467	down	0.0129735	1.91039	up	0.0475427	1.53798	up
TRAF	Os.26472.1.S1_at	LOC_Os04g40630.1	0.986796	1.0111	up	0.00362764	3.91556	up	0.294385	1.21973	down	0.198285	1.32872	down	0.000286	3.24354	up
TRAF	Os.27238.1.S1_at	LOC_Os10g28970.2	0.0160866	1.46579	down	0.405816	1.13817	down	0.465426	1.34874	down	0.616364	1.3392	down	0.840569	1.07958	down
TRAF	Os.27277.2.S1_s_at	AK241848	0.769154	1.05668	down	0.476746	1.35512	up	0.181991	2.01624	down	0.937918	1.0478	down	0.187233	2.02268	up
TRAF	Os.33471.1.A1_at	BGIOSSFCE026679.1	0.368587	1.2289	down	0.698009	1.0956	down	0.217238	1.31896	down	0.831075	1.04487	down	0.302334	1.44701	down
TRAF	Os.46854.2.S1_at	LOC_Os10g29050.1	0.715348	1.10422	down	0.773502	1.19353	down	0.494015	1.89819	down	0.45183	2.04967	up	0.332355	2.6354	up
TRAF	Os.46868.3.S1_x_at	BGIOSSBCE029949.1	0.768256	1.0536	down	0.68393	1.12132	down	0.021266	1.42929	down	0.189623	1.50724	up	0.23107	1.21339	up
TRAF	Os.49110.1.S1_at	AK067034	0.223237	1.31757	up	0.165949	1.19379	up	0.0494282	1.59188	down	0.168962	1.31279	up	0.552232	1.13577	down
TRAF	Os.49532.1.S1_s_at	LOC_Os11g04600.1	0.493947	1.16675	down	0.209792	1.4979	down	0.0163174	1.39751	up	0.109172	1.16503	up	0.201733	1.3724	down
TRAF	Os.53261.1.S1_at	AK071657	0.0620565	2.03269	up	0.00830791	2.45337	up	0.187917	1.35036	up	0.0452904	1.65758	up	0.0136864	2.14059	up
TRAF	Os.54837.1.S1_at	LOC_Os06g21330.1	0.178948	1.272	up	0.393994	1.14379	up	0.168737	1.25334	down	0.0938778	1.30973	up	0.058369	1.32484	up
TRAF	Os.5906.1.S1_at	AK066411	0.140419	1.18038	up	0.0910877	1.38587	up	0.527323	1.05692	down	0.245808	1.11642	up	0.000312	1.36341	up
TRAF	Os.6000.2.S1_at	LOC_Os05g27880.1	0.0143044	2.12469	up	0.0366385	2.35115	up	0.236153	1.24629	up	0.208521	1.50832	up	0.0880346	1.72743	up
TRAF	Os.6000.3.S1_x_at	AK066614	0.0086498	2.17137	up	0.00604566	2.36029	up	0.716003	1.05742	down	0.253939	1.35367	up	0.0158789	1.912	up
TRAF	Os.7606.1.S1_at	LOC_Os05g33050.1	0.0498633	1.5741	up	0.0573723	1.52484	up	0.47445	1.1334	down	0.864432	1.0337	down	0.339329	1.13958	up
TRAF	Os.8562.1.S1_a_at	LOC_Os11g02070.1	0.169111	1.69566	down	0.785693	1.05606	down	0.819203	1.06206	down	0.689064	1.1068	up	0.684156	1.17303	down
TRAF	Os.8562.1.S1_x_at	LOC_Os11g02070.1	0.0990888	1.79224	down	0.177322	1.44866	down	0.116381	1.56026	down	0.390773	1.28861	up	0.959241	1.02318	down
TRAF	Os.8562.2.S1_x_at	EU368709	0.0539158	1.64709	down	0.145549	1.53828	down	0.283953	1.32621	up	0.238551	1.43852	up	0.393792	1.24383	down
TRAF	OsAffx.14396.1.S1_at	BGIOSSFCE015539.1	0.72816	1.28555	up	0.0133796	9.00402	up	0.0259492	3.96775	up	0.464154	1.93489	down	0.996037	1.004	down
TRAF	OsAffx.17453.1.S1_at	BGIOSSBCE026532.1	0.37215	1.61397	down	0.172624	1.63445	up	0.23016	4.41271	down	0.715133	1.45372	down	0.737652	1.42807	down
TRAF	OsAffx.24010.1.S1_x_at	AK100894	0.228138	1.43636	up	0.673649	1.11647	up	0.470099	1.21349	up	0.0358599	1.48191	up	0.27436	1.87254	down
TRAF	OsAffx.26342.1.S1_at	BGIOSSFCE014285.1	0.215149	1.85333	down	0.128935	1.40362	down	0.0108326	2.18491	up	0.348407	1.1727	down	0.0915035	1.44116	down
TRAF	OsAffx.29738.3.S1_at	LOC_Os03g48120.1	0.364365	1.41928	down	0.8197	1.1087	down	0.608256	1.22329	up	0.904134	1.03546	down	0.307432	1.32685	down
TRAF	OsAffx.30581.1.S1_at	BGIOSSFCE030342.1	0.0106167	2.46152	down	0.00933049	1.97655	down	0.694857	1.05181	up	0.436002	1.15155	down	0.118069	1.47948	down
TRAF	OsAffx.30584.2.S1_at	LOC_Os10g29120.1	0.415069	1.78192	down	0.869761	1.04708	up	0.00339364	1.8554	up	0.0768138	1.85752	down	0.108155	1.817	down
TRAF	OsAffx.31494.1.S1_at	LOC_Os11g45560.1	0.665722	1.37597	down	0.815399	1.28015	down	0.190871	2.79906	up	0.158123	1.64621	down	0.161582	2.0816	down
TRAF	OsAffx.4503.1.S1_at	AK241913	0.00657175	1.74294	up	0.0170623	1.53772	up	0.0713364	1.22825	up	0.670487	1.07394	down	0.266334	1.11754	up
TRAF	OsAffx.6102.1.S1_at	LOC_Os08g41220.1	0.638437	1.18182	down	0.584028	1.1522	down	0.664527	1.0791	up	0.729609	1.41297	down	0.401078	1.85655	down
TRAF	OsAffx.6801.1.S1_at	LOC_Os10g28840.1	0.173752	4.91571	up	0.381269	1.76964	up	0.357616	1.81418	up	0.139114	1.47423	up	0.528451	1.23726	up
Trihelix	Os.10797.1.S1_at	LOC_Os02g01380.1	0.269553	1.50941	up	0.148837	1.77908	up	0.356487	1.36599	up	0.316333	1.38747	down	0.133164	1.30399	up
Trihelix	Os.13466.1.S1_at	AK111742	0.312741	1.4181	down	0.89215	1.04301	down	0.644405	1.08573	down	0.221482	1.77051	down	0.354399	1.22897	up
Trihelix	Os.14289.1.S1_at	LOC_Os04g45750.1	0.87344	1.02939	down	0.807401	1.08117	down	0.065533	1.27679	down	0.259426	1.26914	down	0.10185	1.27009	down
Trihelix	Os.18021.1.S1_at	AK120665	0.284686	1.52291	up	0.0077488	2.00362	up	0.210603	1.16129	up	0.821597	1.01905	up	0.0393878	1.3271	up
Trihelix	Os.18963.1.S1_a_at	AJ535490	0.0332032	2.32556	up	7.63e-07	2.93411	up	0.628614	1.03445	down	0.0116565	1.84301	up	0.0015491	2.09228	up
Trihelix	Os.22666.1.S1_at	AK072487	0.0591066	1.45077	up	0.00044	1.9559	up	0.506315	1.05194	up	0.438756	1.05843	up	0.00956928	1.50997	up
Trihelix	Os.27946.1.S1_at	LOC_Os04g51320.1	0.906034	1.05129	up	0.838429	1.05014	up	0.930852	1.02006	up	0.0128094	1.63515	down	0.5016	1.12377	down
Trihelix	Os.35356.1.S1_at	AK122091	0.0305381	1.34278	down	0.0443012	1.21256	down	0.0672432	1.09872	down	0.006786	1.28112	down	0.00181866	1.42132	down
Trihelix	Os.39576.1.A1_s_at	AK241800	0.0159452	2.11096	down	0.202373	1.95065	down	0.839943	1.04313	down	0.531588	1.20836	down	0.0858231	1.57959	down
Trihelix	Os.50862.1.S1_at	CT830545	0.169318	1.26251	down	0.619765	1.10361	down	0.493513	1.10626	up	0.648358	1.11052	down	0.440151	1.07697	down
Trihelix	Os.50862.1.S1_x_at	CT830545	0.0538731	1.48096	down	0.168635	1.25466	down	0.325393	1.11783	up	0.33285	1.33118	down	0.259623	1.13612	down
Trihelix	Os.50951.1.S1_at	LOC_Os02g33610.1	0.0165199	1.81646	up	0.778005	1.05044	down	0.225477	1.336	down	0.0182637	2.4565	up	0.866844	1.04041	up
Trihelix	Os.5515.1.S1_at	CT830545	0.0175651	1.69953	down	0.195926	1.58519	down	0.921527	1.01136	down	0.209161	1.42404	down	0.179326	1.2498	down
Trihelix	Os.6016.1.A1_at	LOC_Os08g37810.1	0.563852	1.25368	up	0.0108718	1.95188	up	0.922005	1.0056	up	0.0674862	1.15626	up	0.00157179	1.48285	up
Trihelix	Os.6016.1.A1_s_at	AK240933	0.526059	1.15711	up	0.00561008	1.4306	up	0.393733	1.0523	up	0.00647808	1.24379	up	0.00418477	1.31151	up
Trihelix	Os.6377.1.S1_at	AK099396	0.00625873	1.32158	up	0.00963294	1.27758	up	0.614037	1.02829	down	0.411593	1.07987	up	0.0922226	1.13348	up
Trihelix	Os.7942.1.S1_at	LOC_Os09g38570.1	0.883541	1.05902	down	0.0547716	1.26443	down	0.025881	1.3304	up	0.314241	1.14963	up	0.527928	1.04125	up
Trihelix	OsAffx.12918.1.S1_s_at	AK120993	0.336577	2.09736	up	0.617258	1.41554	up	0.2254	2.75515	up	0.796497	1.08663	down	0.160851	1.29909	up
Trihelix	OsAffx.14364.1.S1_s_at	BGIOSSFCE015363.1	0.975089	1.01674	up	0.873152	1.05525	up	0.998145	1.00056	down	0.00370368	1.99327	down	0.222418	1.43869	down
Trihelix	OsAffx.23759.1.S1_at	LOC_Os01g52090.1	0.608049	1.1322	down	0.0496572	1.26647	up	0.0774556	1.08073	up	0.49959	1.18799	down	0.0167971	1.14268	up
Trihelix	OsAffx.2477.1.S1_x_at	BGIOSSBCE004812.1	0.354274	1.543	up	0.435077	1.47062	up	0.295674	1.61482	up	0.36994	1.29715	down	0.234544	1.2823	up
Trihelix	OsAffx.26356.1.S1_at	LOC_Os04g36790.1	0.600187	1.2485	up	0.65745	1.20904	down	0.61865	1.25985	up	0.772135	1.08722	down	0.663113	1.13817	up
TUB	Os.10160.1.S1_at	LOC_Os05g43850.1	0.427509	1.3116	up	0.0146409	2.49409	up	0.300625	1.09233	down	0.329179	1.27296	up	0.00236155	1.90356	up
TUB	Os.12718.1.S1_at	AK102298	0.162395	1.18828	up	0.0271565	1.44197	up	0.696876	1.04036	up	0.197941	1.07703	down	0.0124989	1.252	up
TUB	Os.12964.1.A1_s_at	AK102370	0.462547	1.12464	up	0.0528712	1.56679	up	0.894405	1.02005	up	0.0378284	1.18528	up	0.120939	1.18495	up
TUB	Os.15216.1.S1_at	LOC_Os05g36190.1	0.0962081	1.20268	up	0.148666	1.16081	up	0.626302	1.04644	down	0.650586	1.04049	down	0.417434	1.06146	up
TUB	Os.17428.1.S1_at	AK070139	0.101991	1.28624	down	0.0842231	1.17499	down	0.159641	1.12597	down	0.146928	1.17939	down	0.326612	1.08297	down
TUB	Os.18696.1.S1_at	LOC_Os01g64700.1	0.407649	1.08749	down	0.210969	1.41992	down	0.119303	1.22295	down	0.0109264	1.11062	up	0.571533	1.1189	down
TUB	Os.19114.1.S1_at	LOC_Os04g59130.1	0.0039549	2.76497	up	0.00457594	2.00517	up	0.54339	1.08713	up	0.033937	2.11704	up	0.0326932	1.52327	up
TUB	Os.19114.1.S2_at	LOC_Os04g59130.1	0.00997927	1.96553	up	0.0319187	1.47429	up	0.290948	1.13959	down	0.0276436	1.99759	up	0.0136508	1.63725	up
TUB	Os.21061.1.S1_at	LOC_Os07g47110.1	0.210933	1.1462	down	0.592069	1.05395	up	0.17248	1.17102	up	0.632794	1.03363	up	0.713332	1.05144	down
TUB	Os.22785.1.S1_a_at	AK070401	0.623328	1.09732	up	0.242958	1.09063	up	0.305858	1.05715	up	0.102463	1.13459	up	0.98	1.0022	down
TUB	Os.27120.1.S1_at	AK120706	0.0953324	1.35033	up	0.137727	1.28127	up	0.122737	1.30805	down	0.0440383	1.17907	up	0.0896282	1.12184	up
TUB	Os.27120.1.S2_at	AK120706	0.774383	1.08717	up	0.738057	1.04343	down	0.0300593	1.51427	up	0.337234	1.12455	up	0.229197	1.18342	up
TUB	Os.51217.2.S1_x_at	AK064855	0.672778	1.09452	down	0.377905	1.15686	down	0.371055	1.13066	up	0.316225	1.10964	down	0.189293	1.12608	down
TUB	Os.51217.3.S1_x_at	AK064855	0.535358	1.14493	down	0.197375	1.19672	down	0.0742009	1.13127	up	0.732872	1.02116	up	0.44575	1.14448	down
TUB	Os.57570.1.S1_at	AK102370	0.868025	1.07619	up	0.342482	1.80536	up	0.654776	1.23492	down	0.196526	1.45351	up	0.0552197	2.0206	up
TUB	OsAffx.11940.1.S1_at	LOC_Os02g08310.1	0.311794	4.32392	down	0.116182	12.3406	down	0.568638	2.32922	down	0.914489	1.13304	up	0.631696	1.93335	down
TUB	OsAffx.27371.1.S1_at	LOC_Os05g48670.1	0.49653	1.20305	up	0.313772	1.14223	down	0.574033	1.07833	down	0.276502	1.17388	down	0.133457	1.61028	down
ULT	Os.30597.1.S1_at	AK064375	0.814858	1.32835	up	0.0306852	1.81948	down	0.0813414	1.42933	up	0.0746514	1.5825	down	0.0487468	1.92725	down
ULT	OsAffx.15072.1.S1_at	BGIOSSFCE018335.1	0.225102	2.74278	down	0.593807	1.74505	up	0.852914	1.26225	up	0.97452	1.04069	up	0.36899	3.2244	down
VOZ	Os.18072.1.S1_x_at	AK241765	0.0118495	1.95575	up	0.0380066	1.7336	up	0.00219604	1.29278	up	0.139311	1.3088	up	0.0163414	1.6118	up
VOZ	Os.27201.1.S1_at	AK069076	0.00835389	1.90338	up	0.00864715	1.96528	up	0.829305	1.02441	down	0.0506449	1.46194	up	0.00157789	1.75996	up
VOZ	OsAffx.23795.1.S1_at	AK241765	0.00889483	1.92315	up	0.00266011	1.95933	up	0.299422	1.14104	up	0.0360247	1.58128	up	0.00502524	2.02947	up
WRKY	Os.11321.1.S1_at	LOC_Os07g48260.1	0.0824799	2.13332	up	0.152891	1.65215	up	0.0635644	1.43199	down	0.230736	1.29643	up	0.540284	1.08056	down
WRKY	Os.11773.1.S1_at	AB190436	0.106136	2.55704	up	0.0384065	2.05999	up	0.106001	1.62179	down	0.123906	1.63546	up	0.0186263	2.1548	up
WRKY	Os.11945.1.S1_at	LOC_Os08g29660.1	0.0467268	2.90082	up	0.450487	1.45274	up	0.313694	1.39332	down	0.0791154	1.79856	up	0.272383	1.33901	up
WRKY	Os.12032.1.S1_at	AB190817	0.0899484	4.34457	up	0.212582	1.63095	up	0.0221545	2.24108	down	0.148879	2.15757	up	0.035934	2.34434	up
WRKY	Os.14882.1.S1_at	LOC_Os12g02440.1	0.440968	1.22258	down	0.346084	1.23313	up	0.0450244	2.09135	down	0.649905	1.22998	down	0.0903456	1.6581	up
WRKY	Os.17759.1.A1_s_at	LOC_Os12g32250.1	0.0549689	2.73686	up	0.0301721	2.17155	up	0.856404	1.02168	down	0.0261866	1.95043	up	0.00182268	1.63409	up
WRKY	Os.18862.1.S1_at	AK070537	0.101833	1.37258	up	0.096986	1.51249	up	0.674402	1.06288	up	0.478797	1.09414	up	0.0920374	1.21637	up
WRKY	Os.19013.1.S1_at	AK070648	0.0148042	1.94381	up	0.00447906	1.7847	up	0.0785355	1.13673	up	0.0656446	1.38695	up	0.116175	1.35526	up
WRKY	Os.20028.1.S1_at	AF459793	0.0656225	1.66883	up	0.0443526	1.78572	up	0.602163	1.09385	up	0.102048	1.45629	up	0.174744	1.17472	up
WRKY	Os.2160.2.S1_x_at	CT834609	0.0639281	2.11035	up	0.0374122	2.15504	up	0.530007	1.19564	down	0.194185	1.59127	up	0.0345736	2.01582	up
WRKY	Os.23384.1.A1_at	AY341847	0.353165	1.11104	up	0.420663	1.27002	down	0.817916	1.03758	down	0.140891	1.3198	up	0.957759	1.00976	up
WRKY	Os.2353.1.S1_at	AF193802	0.0200545	2.32213	up	0.05689	1.81766	up	0.376686	1.2111	down	0.0133779	2.17163	up	0.00615913	2.06646	up
WRKY	Os.2353.2.S1_at	AF193802	0.0449161	3.59846	up	0.196052	1.80692	up	0.644396	1.20517	up	0.0400429	2.20827	up	0.0408002	2.16313	up
WRKY	Os.25596.1.A1_x_at	AK066255	0.0862879	6.97001	down	0.998689	1.00048	down	0.0362963	2.93979	down	0.28152	1.31219	up	0.609534	1.1514	up
WRKY	Os.25606.1.S1_at	AK059966	0.0941025	3.07864	down	0.110965	1.779	down	0.0858161	1.52367	down	0.127137	3.3999	down	0.0362183	1.50525	down
WRKY	Os.26946.1.S1_at	AK103696	0.00106992	4.70296	up	0.00240839	4.33411	up	0.00655474	3.35354	up	0.0473392	3.22217	up	0.00480143	3.53956	up
WRKY	Os.27039.1.S1_at	AK062027	0.00246995	3.4706	up	0.281114	1.59232	up	0.404828	1.21685	up	0.0131124	3.27033	up	0.0922924	1.59595	up
WRKY	Os.27227.1.S1_at	AK065265	0.0145735	2.50223	up	0.389204	1.13409	up	0.272716	1.11298	down	0.658458	1.11717	down	0.720653	1.0749	up
WRKY	Os.27274.1.S1_at	LOC_Os03g53050.1	0.437309	1.16211	up	0.015994	1.54037	up	0.0323699	1.53422	down	0.177379	1.90139	up	0.00792795	2.04993	up
WRKY	Os.27818.1.S1_at	AK073491	0.733331	1.04615	up	0.0186049	1.32356	up	0.0410466	1.30273	down	0.201918	1.18755	up	0.0580452	1.25501	up
WRKY	Os.27818.1.S2_at	DQ298186	0.0462407	1.24225	up	0.0174077	1.26798	up	0.114269	1.1164	up	0.522407	1.04391	up	0.681521	1.01347	up
WRKY	Os.28828.1.S2_at	AY341844	0.431385	1.16382	up	0.240427	1.28093	up	0.608481	1.12109	up	0.209161	1.28815	up	0.334366	1.19101	up
WRKY	Os.29112.1.S1_at	AY341842	0.994116	1.01382	up	0.703488	1.85309	down	0.375703	3.91596	up	0.152375	1.67222	down	0.105402	3.43839	down
WRKY	Os.29979.1.S1_at	AY341854	0.262634	2.36335	up	0.178519	1.55582	up	0.361511	1.3239	down	0.290737	1.46888	up	0.335459	1.72808	up
WRKY	Os.29987.2.S1_at	LOC_Os05g50610.2	0.162785	6.01586	up	0.0198636	2.0117	up	0.127444	1.8557	down	0.0718839	2.23311	up	0.0998534	2.00579	up
WRKY	Os.30386.1.S1_at	AY341845	0.643872	1.19896	up	0.900148	1.05132	up	0.681604	1.19302	down	0.156559	2.11721	up	0.345602	3.27926	down
WRKY	Os.30512.1.S1_at	AY341856	0.197302	4.17105	up	0.227452	1.21568	up	0.343553	1.36707	down	0.682922	1.13734	up	0.846609	1.06125	up
WRKY	Os.30568.1.S1_at	LOC_Os01g60640.1	0.531692	1.46747	up	0.150398	2.30602	down	0.436257	1.5232	down	0.336266	1.71694	up	0.67224	1.15401	up
WRKY	Os.30634.1.S1_at	LOC_Os01g51690.1	0.202361	4.58574	up	0.264248	3.51899	up	0.752736	1.35497	up	0.216521	1.84233	up	0.24372	2.02053	up
WRKY	Os.30657.1.S1_at	AY341846	0.767849	1.49976	up	0.0411357	5.23207	up	0.957768	1.05466	down	0.79844	1.3877	up	0.942794	1.12538	up
WRKY	Os.31521.1.S1_at	AY341849	0.0196283	9.59584	up	0.0444951	6.02755	up	0.303627	2.48216	down	0.0595834	7.53657	up	0.0849836	5.89296	up
WRKY	Os.33131.1.A1_at	AK101653	0.401922	1.60186	up	0.172355	1.35799	up	0.503274	1.1505	down	0.820924	1.05024	down	0.30811	1.31793	up
WRKY	Os.33990.1.S1_at	AK073243	0.887948	1.03931	up	0.389536	1.24587	up	0.540296	1.14646	down	0.444096	1.15826	up	0.792251	1.04441	up
WRKY	Os.37565.2.S1_at	LOC_Os05g25770.1	0.53841	1.16814	down	0.620793	1.23688	down	0.282317	1.18899	down	0.651818	1.20695	down	0.493993	1.1527	down
WRKY	Os.3783.1.S1_x_at	AK289240	0.410282	2.32302	up	0.375257	2.53936	up	0.594837	1.87984	up	0.631798	1.54575	down	0.966538	1.04499	up
WRKY	Os.38985.1.S1_at	AK240958	0.334674	1.63127	up	0.313864	1.41806	up	0.764156	1.2568	up	0.404844	2.46748	up	0.360939	2.11285	up
WRKY	Os.46843.1.S1_at	LOC_Os10g42850.1	0.670439	1.60295	down	0.961558	1.04695	up	0.354778	2.13215	down	0.400526	1.93	up	0.821329	1.28905	up
WRKY	Os.48082.1.S1_at	AK067834	0.120606	2.13581	up	0.00911078	3.88103	up	0.740881	1.02935	down	0.942253	1.03106	down	0.101607	1.90042	up
WRKY	Os.49549.1.S1_at	AK072938	0.0765933	1.65775	up	0.0300905	1.51173	up	0.0448842	1.17016	down	0.0601156	1.63182	up	0.00606979	1.44188	up
WRKY	Os.49656.1.S1_at	AK100954	0.0808447	2.78879	up	0.0967259	2.35227	up	0.7017	1.08747	up	0.361857	1.31464	up	0.0396985	2.13157	up
WRKY	Os.50004.1.S1_x_at	AK066775	0.241979	2.59969	up	0.562233	1.53689	up	0.523947	1.62619	up	0.951588	1.02717	up	0.971576	1.01753	down
WRKY	Os.50004.2.S1_at	AK066775	0.0666745	2.03036	up	0.718862	1.11157	up	0.224962	1.42846	up	0.313541	1.17935	down	0.226546	1.21593	up
WRKY	Os.50015.1.S1_at	LOC_Os06g44010.1	0.0149261	5.71564	up	0.0380852	3.79165	up	0.0488631	3.05633	down	0.0830151	3.82033	up	0.0974237	4.37482	up
WRKY	Os.50108.1.S1_at	AK119867	0.0291959	4.39628	up	0.0512731	3.30272	up	0.973834	1.01306	down	0.128885	1.29053	up	0.00668169	2.28272	up
WRKY	Os.50258.1.S1_at	AY341860	0.721287	1.07052	down	0.104526	1.38152	up	0.258821	1.42169	down	0.647944	1.14807	up	0.933325	1.02361	down
WRKY	Os.50258.2.S1_a_at	AK120376	0.00129796	2.01028	up	0.0171388	1.92208	up	0.523926	1.12438	down	0.0203367	2.09514	up	0.0265076	1.94699	up
WRKY	Os.50645.1.S1_a_at	AK069091	0.120668	1.21902	up	0.393426	1.19071	up	0.0120785	1.33916	up	0.584595	1.11056	up	0.337389	1.12029	down
WRKY	Os.53486.1.S1_at	AK072906	0.603029	1.40517	down	0.399472	1.45296	down	0.314482	1.56993	up	0.938809	1.02186	up	0.729651	1.08565	down
WRKY	Os.53524.1.S1_at	AK073100	0.728124	1.06903	down	0.273322	2.33766	down	0.583972	1.2812	down	0.872525	1.15377	down	0.980843	1.01528	up
[truncated: 42 more rows]
