# Supplementary material for: Identification of transcription factors potential related to brown planthopper resistance in rice via microarray expression profiling
Source: BMC Genomics. 2012 Dec 10;13:687. doi: 10.1186/1471-2164-13-687 (PMC3538557; doi:10.1186/1471-2164-13-687)
Supplement: Additional file 3 — Transcription factor genes related to BPH-induced resistance showing changes in expression with fold-change values of >2 after BPH infestation (P<0.05). This file lists 442 transcription factor genes showing changes in expression after BPH attack (fold-change >2, P<0.05). It also shows TF genes showing differential expression profiles between two rice varieties TN1 and RHT before and after attack by BPH. [file 1471-2164-13-687-S3.xlsx]

## Sheet: P&M_induced_fc2_P005
Additional file 3. 442 induced TF genes after BPH infestation (FC>2, P<0.05).
			TN1 (BPH induced)				RHT/TN1		RHT (BPH induced)
			8h		24h				8h		24h
Family	Probe_Set_ID	Transcript_Assignments	FC	reg	FC	reg	FC	reg	FC	reg	FC	reg
ABI3VP1	Os.38278.1.S1_at	AK070845	10.141	up	10.2752	up	2.34148	up	1.49622	up	4.30887	up
ABI3VP1	Os.38278.2.S1_at	BGIOSSFCE009180.1	14.9208	up	11.5077	up	2.3775	up	2.15825	up	5.96147	up
ABI3VP1	Os.38278.2.S1_x_at	BGIOSSFCE009180.1	12.365	up	14.1893	up	2.71541	up	1.62062	up	4.90746	up
ABI3VP1	Os.52623.1.S1_at	AK068359	1.31883	up	3.57513	up	3.89033	up	2.51652	up	3.02402	up
ABI3VP1	Os.53019.1.S1_at	AK070487	3.91522	down	1.84549	down	1.12713	up	1.26665	down	1.44675	down
ABI3VP1	Os.56351.1.S1_at	LOC_Os02g45850.1	1.46195	down	1.39893	down	2.12758	up	2.67724	down	1.51674	down
ABI3VP1	OsAffx.25485.1.S1_at	BGIOSSBCE011117.1	4.93987	down	1.36119	down	1.28042	up	1.52522	down	2.77359	down
Alfin-like	Os.9870.1.S1_at	AK109447	2.13331	down	1.87757	down	1.15462	up	2.29396	down	1.52452	down
AP2-EREBP	Os.10293.1.S1_at	LOC_Os07g42510.1	2.3102	up	2.48305	up	1.07873	up	1.51859	up	1.79741	up
AP2-EREBP	Os.11094.1.A1_at	AK289105	4.20353	up	2.68195	up	1.27328	down	2.18705	up	2.42192	up
AP2-EREBP	Os.27299.1.A1_at	CT828886	2.53079	up	2.32402	up	1.42987	up	1.42922	up	1.43852	up
AP2-EREBP	Os.30670.1.S1_at	LOC_Os07g22730.1	5.31058	up	1.03137	up	1.68985	down	4.54362	up	1.30935	up
AP2-EREBP	Os.31908.1.S1_at	AK106517	1.90639	down	12.4	down	1.04992	down	2.65816	down	1.53415	down
AP2-EREBP	Os.36817.1.S1_at	LOC_Os07g22770.1	5.35029	up	1.7286	up	3.46191	down	10.019	up	3.11836	up
AP2-EREBP	Os.38447.1.S1_s_at	LOC_Os06g07030.1	2.91805	up	5.44811	up	1.11241	down	1.38937	up	1.8782	up
AP2-EREBP	Os.38982.1.S1_at	AK241246	4.82702	up	8.62275	up	1.59277	up	1.20747	up	2.21033	up
AP2-EREBP	Os.4663.1.S1_at	AK101133	2.16018	up	2.33563	up	1.1393	down	1.71944	up	1.78953	up
AP2-EREBP	Os.4663.1.S2_at	AK062063	2.02193	up	2.17204	up	1.08756	down	1.68459	up	1.67349	up
AP2-EREBP	Os.4804.1.S1_at	LOC_Os06g07030.1	2.75033	up	4.79998	up	1.2454	up	1.45849	up	2.51092	up
AP2-EREBP	Os.4893.1.S1_at	AK100184	1.51377	up	1.60749	up	2.88228	down	5.55832	up	2.29562	up
AP2-EREBP	Os.50637.1.S1_at	AY345232	2.45283	down	2.52259	down	1.39907	down	1.47377	down	1.57136	down
AP2-EREBP	Os.52451.1.A1_at	AK067195	7.12682	up	1.2064	up	2.40899	down	7.16495	up	2.42607	up
AP2-EREBP	Os.53660.1.S1_at	AK073812	5.15185	up	4.03996	up	3.21887	down	2.6395	up	5.14376	up
AP2-EREBP	Os.54929.1.S1_at	LOC_Os04g46400.1	2.44986	down	5.52553	down	1.87442	down	1.17456	up	1.30902	down
AP2-EREBP	Os.55500.1.S1_at	LOC_Os08g41030.1	2.07887	up	3.39086	up	1.56433	up	1.00739	down	4.75675	up
AP2-EREBP	Os.55579.1.S1_at	LOC_Os06g08340.1	1.11019	down	1.16636	down	1.18049	up	2.68187	down	3.62838	down
AP2-EREBP	Os.55837.1.S1_at	LOC_Os01g10370.1	1.16821	up	1.72718	down	3.41596	down	3.64133	up	5.11396	up
AP2-EREBP	Os.56144.1.S1_at	LOC_Os03g64260.1	19.2183	up	8.29828	up	1.76036	up	2.13092	up	2.0816	up
AP2-EREBP	Os.56944.1.S1_at	LOC_Os05g25260.1	1.09946	down	2.36752	up	2.64025	down	1.35145	up	2.93437	up
AP2-EREBP	Os.5816.1.S1_at	AF300972	4.93597	up	1.22911	down	3.59383	down	3.10107	up	3.93658	up
AP2-EREBP	Os.7329.1.S1_s_at	AK064252	2.41362	up	5.53331	up	1.45146	up	1.20637	up	2.66103	up
AP2-EREBP	Os.8019.1.S1_at	AK241984	3.25571	up	2.82045	up	1.03854	up	1.25263	up	1.69286	up
AP2-EREBP	Os.8031.1.S1_at	CT832402	2.25963	down	3.243	down	1.79753	down	2.47457	down	2.05662	down
AP2-EREBP	OsAffx.10845.1.S1_s_at	AK063886	3.1704	up	4.08772	up	1.31962	down	1.45616	up	2.9603	up
AP2-EREBP	OsAffx.10845.2.S1_s_at	AK063886	3.12197	up	4.629	up	1.49334	down	1.40001	up	2.63242	up
AP2-EREBP	OsAffx.12799.1.S1_s_at	AK241243	4.93016	up	1.4504	up	1.89624	down	3.40351	up	2.67684	up
AP2-EREBP	OsAffx.24232.2.S1_s_at	LOC_Os02g13710.1	1.66288	down	1.37156	up	1.50467	down	1.20995	up	2.46001	up
AP2-EREBP	OsAffx.27278.1.S1_x_at	AK242393	2.14288	up	2.43888	up	1.95213	down	2.43896	up	2.68796	up
AP2-EREBP	OsAffx.7025.1.S1_at	LOC_Os11g06770.1	1.7272	up	1.95584	down	1.78358	up	1.59264	down	2.19119	down
ARF	Os.25597.1.S1_at	AK070569	2.05053	up	1.40726	up	1.10439	up	1.37475	up	1.32294	up
ARF	Os.34249.2.S1_at	AK072330	2.71488	down	2.70023	down	1.18028	up	1.489	down	1.47966	down
ARF	Os.34249.2.S1_x_at	AK072330	3.34997	down	3.27764	down	1.10353	down	1.12168	down	1.60466	down
ARF	Os.48513.1.S1_a_at	AK103452	3.55912	up	3.83933	down	1.98587	up	8.36452	down	1.88428	down
ARF	Os.6367.1.S1_a_at	AB071291	3.36215	down	5.27571	down	1.55184	down	1.08938	down	2.58412	down
ARF	Os.6367.1.S1_at	AB071291	3.26813	down	3.62848	down	1.42188	down	1.04602	up	2.09554	down
ARF	Os.6367.2.S1_x_at	AB071291	3.02776	down	3.23306	down	1.41359	down	1.07715	down	1.89631	down
ARF	Os.8374.1.S1_at	AK100795	3.04004	down	3.17312	down	1.28143	down	1.42976	down	2.57067	down
ARR-B	Os.11949.1.S1_at	AB246780	2.11385	up	2.07641	up	1.13333	up	1.25175	up	1.34584	up
ARR-B	Os.49428.1.S1_at	LOC_Os01g67770.1	1.40906	up	2.35014	up	1.04585	up	1.33722	up	2.24361	up
ARR-B	Os.5243.1.S1_at	AK120648	2.27888	up	2.89028	up	1.02994	up	1.82669	up	2.44209	up
AUX/IAA	Os.11608.1.S1_at	LOC_Os01g53880.1	2.96962	up	3.60939	up	1.40327	down	1.62008	up	3.06577	up
AUX/IAA	Os.18169.1.S1_at	AK103865	1.42568	up	1.24499	up	2.03225	down	2.07649	up	1.48336	up
AUX/IAA	Os.23256.1.S1_at	AK073365	2.93685	up	7.5766	up	1.12592	up	2.99156	up	3.47857	up
AUX/IAA	Os.52594.1.S1_at	AK068232	9.36966	up	4.75547	up	1.05697	down	6.15563	up	2.45334	up
AUX/IAA	Os.7355.1.S1_at	AK121870	3.03912	down	4.01755	down	1.07432	down	1.14717	down	3.0007	down
AUX/IAA	OsAffx.25512.1.S1_x_at	BGIOSSBCE011179.1	4.94334	down	1.65922	down	2.09042	up	1.38992	down	1.61894	down
BES1	Os.54781.1.S1_at	LOC_Os07g39220.1	2.96161	down	3.28838	down	1.8759	down	1.00684	down	1.04035	up
bHLH	Os.10316.1.S1_at	AK243674	2.1312	up	1.89332	up	1.33915	down	1.46943	up	1.61501	up
bHLH	Os.11675.1.A1_at	AK066763	3.4009	up	4.49766	up	1.47297	up	1.95779	up	2.34462	up
bHLH	Os.14318.1.S1_at	CT830546	5.55498	up	6.98493	up	2.40059	up	2.17121	up	2.65732	up
bHLH	Os.1443.1.S1_a_at	AK106292	5.97363	up	5.28199	up	1.06365	up	2.34367	up	3.36509	up
bHLH	Os.19229.1.S1_a_at	AJ487830	1.53996	down	1.01203	up	1.17249	down	2.52979	down	1.12413	up
bHLH	Os.20775.1.S1_at	LOC_Os09g32510.1	3.17954	down	2.31954	down	1.01968	down	1.51669	down	1.65586	down
bHLH	Os.21231.1.S1_at	LOC_Os01g38610.1	1.59916	up	1.87616	up	1.75338	down	1.54862	up	2.85081	up
bHLH	Os.27243.1.S1_at	AK068017	1.59726	up	3.61005	up	1.19351	up	1.08866	down	2.11997	up
bHLH	Os.27587.1.S1_at	AK287925	4.5836	down	2.76031	down	1.32009	up	2.00624	down	1.61931	down
bHLH	Os.30520.1.S1_at	LOC_Os04g35010.1	1.49285	down	2.39372	up	1.70639	up	1.15933	down	4.7849	down
bHLH	Os.32078.1.S1_at	CT831219	2.58258	down	2.53326	down	1.10219	down	1.16201	down	1.43883	down
bHLH	Os.34549.1.S1_at	AY222337	2.45856	down	1.99581	down	1.59307	down	1.66919	down	1.5315	down
bHLH	Os.46563.1.S1_a_at	LOC_Os10g39750.1	1.65949	up	3.4168	up	1.2504	down	3.88387	up	3.18307	up
bHLH	Os.46563.1.S1_at	LOC_Os10g39750.1	1.95805	up	4.05923	up	1.05078	down	3.78296	up	3.16356	up
bHLH	Os.46563.2.S1_x_at	LOC_Os10g39750.1	1.9588	up	4.41346	up	1.03041	up	3.77128	up	3.28023	up
bHLH	Os.46600.1.S1_at	LOC_Os10g23050.1	1.1111	up	1.95315	up	1.23423	up	2.50277	up	1.26628	up
bHLH	Os.51063.1.S1_at	AK070458	1.65521	down	2.91188	down	1.38663	down	1.06932	up	2.40738	down
bHLH	Os.55174.1.S1_at	LOC_Os08g37730.1	2.23445	down	4.6529	down	2.43513	down	1.27788	up	1.68431	down
bHLH	Os.5860.1.S1_at	AK103779	5.52725	down	2.64964	down	1.42054	down	1.86386	down	1.52287	down
bHLH	Os.7441.1.S1_at	AK120539	1.42815	up	1.70833	down	1.12408	up	2.5369	up	1.00692	up
bHLH	OsAffx.12363.1.S1_at	AK241924	2.02681	down	2.43876	down	1.64429	down	2.02426	down	1.74167	down
bHLH	OsAffx.3088.1.S1_at	BGIOSSBCE008345.1	2.21673	up	4.75642	up	1.21518	up	1.30521	up	2.92232	up
BSD	Os.12255.1.S1_a_at	AK103570	2.08132	up	1.92693	up	1.06936	up	1.51138	up	1.52444	up
BSD	Os.16410.1.S1_s_at	LOC_Os06g07820.1	2.93966	up	3.83178	up	1.17556	down	2.5244	up	3.02749	up
bZIP	Os.136.1.S1_a_at	AK068589	4.36311	up	2.39847	up	1.09553	up	3.16249	up	1.72159	up
bZIP	Os.1503.1.S1_at	AB053474	1.81835	up	4.05215	up	1.03107	down	1.17831	up	2.74895	up
bZIP	Os.18178.1.S1_at	LOC_Os03g03550.1	8.19315	down	7.95022	down	1.26913	up	6.95187	down	3.45232	down
bZIP	Os.19553.1.S1_at	AK065440	3.19376	up	3.46064	up	1.34858	up	1.49782	up	2.75158	up
bZIP	Os.20077.1.S1_at	LOC_Os08g07970.1	1.48993	down	1.90924	down	1.1855	down	1.8306	down	2.31685	down
bZIP	Os.20077.3.S1_x_at	CT833287	2.31266	down	1.45658	down	1.04547	up	1.93901	down	2.75081	down
bZIP	Os.23469.1.S1_at	LOC_Os05g37170.1	2.51742	up	3.95455	up	1.56762	down	2.13359	up	3.92153	up
bZIP	Os.25548.1.A1_at	AK101338	3.47508	up	2.49855	up	2.54377	down	7.01119	up	5.65328	up
bZIP	Os.26437.1.A1_at	LOC_Os12g40920.2	2.94613	down	1.62778	up	1.17624	up	3.75116	down	1.50703	up
bZIP	Os.26437.1.A1_s_at	AK287981	3.04598	down	1.93463	up	1.02106	up	4.05342	down	1.82258	up
bZIP	Os.26538.1.S1_at	AK059473	3.848	up	7.79879	up	1.46117	up	1.49977	up	2.6405	up
bZIP	Os.35049.1.S1_a_at	AB051297	2.95473	up	3.23864	up	1.3855	down	3.0053	up	3.89465	up
bZIP	Os.411.1.S1_a_at	LOC_Os01g64730.1	2.5607	up	2.62642	up	1.65918	up	1.11117	up	1.64504	up
bZIP	Os.411.1.S1_at	LOC_Os01g64730.1	2.1204	up	3.20555	up	1.85482	up	1.03639	up	1.84424	up
bZIP	Os.411.2.S1_x_at	LOC_Os01g64730.1	2.29785	up	2.89514	up	1.53376	up	1.12904	up	1.69806	up
bZIP	Os.46836.1.S1_at	LOC_Os10g38820.1	1.16728	down	1.13233	down	1.39618	up	2.68296	down	1.78899	down
bZIP	Os.49201.1.S1_at	LOC_Os09g29820.1	1.59518	down	1.65256	up	1.06805	up	2.35147	down	1.09954	down
bZIP	Os.54058.1.S1_at	AK101620	1.88361	up	3.10038	up	1.11558	down	1.66093	up	2.44879	up
bZIP	Os.56267.1.S1_at	LOC_Os06g15480.1	6.43988	down	7.31124	down	2.14174	down	1.2014	down	1.43664	down
bZIP	OsAffx.14261.4.S1_x_at	AK059473	4.36584	up	10.2457	up	1.55828	up	1.54503	up	3.07854	up
bZIP	OsAffx.20062.1.S1_at	AK287981	3.21321	down	1.49807	up	1.05049	down	3.84473	down	1.64072	up
C2C2-CO-like	Os.1189.1.S1_at	AB041838	4.54027	up	1.61637	up	1.16421	down	6.55469	up	3.24158	up
C2C2-CO-like	Os.12977.1.S1_at	AK072192	34.7921	up	1.40614	up	1.32947	up	23.9695	up	1.01741	up
C2C2-CO-like	Os.13999.1.S1_at	LOC_Os02g08150.1	4.06086	down	1.38302	down	2.14608	down	1.41862	down	2.46252	up
C2C2-CO-like	Os.15757.1.S1_at	LOC_Os02g39710.1	2.05547	down	1.82836	up	1.17869	up	3.12562	down	1.25327	up
C2C2-CO-like	Os.17487.1.S1_at	AK120563	1.08974	up	2.52061	up	1.16326	up	1.20331	down	2.37454	up
C2C2-CO-like	Os.25599.1.A1_at	AK099722	5.34965	up	2.14403	up	1.09211	down	4.5286	up	1.71855	up
C2C2-CO-like	Os.3399.1.S1_at	AB001887	29.4728	down	1.22246	down	7.70855	down	3.5674	down	1.82579	up
C2C2-CO-like	Os.3400.1.S1_s_at	AB001888	9.97023	up	2.05936	up	1.11045	down	8.97729	up	1.93781	up
C2C2-CO-like	Os.38848.1.S1_at	LOC_Os06g15330.1	2.47471	up	3.13776	down	2.18808	down	3.41579	up	1.62805	down
C2C2-CO-like	Os.46006.1.S1_at	AK120101	2.00104	down	3.2528	down	1.74774	down	1.00821	down	3.0902	down
C2C2-CO-like	Os.46598.1.S1_a_at	AK121024	4.00888	down	1.07495	up	1.22727	down	2.37622	down	1.24509	up
C2C2-CO-like	Os.49294.1.S1_at	AK120589	11.8768	up	2.38757	up	1.04505	down	5.48583	up	2.53168	up
C2C2-CO-like	Os.50246.2.S1_x_at	AK120314	4.05495	up	1.23655	down	1.02428	up	3.03653	up	1.26929	up
C2C2-CO-like	Os.7920.1.S1_at	AK243265	3.30778	down	1.82317	up	1.03255	down	1.91067	down	1.78646	up
C2C2-Dof	Os.10235.1.S1_at	LOC_Os07g48570.1	1.89808	down	1.44725	up	1.01649	up	2.01312	down	1.26013	up
C2C2-Dof	Os.10747.1.S1_s_at	AK241364	2.69636	down	1.35108	up	1.40228	down	1.22591	down	1.2002	up
C2C2-Dof	Os.11786.2.S1_at	LOC_Os01g15900.1	1.56215	down	4.684	up	1.09025	up	2.36169	down	2.86108	up
C2C2-Dof	Os.11786.2.S1_x_at	AK063318	1.84026	down	4.73695	up	1.02548	down	2.06903	down	3.12132	up
C2C2-Dof	Os.35540.1.S1_at	AK066984	2.38552	up	1.34772	down	1.03617	up	2.08765	up	1.03961	down
C2C2-Dof	Os.5736.1.S1_s_at	AK068588	2.15128	up	2.04442	up	1.0546	down	1.83017	up	2.03368	up
C2C2-Dof	OsAffx.14985.1.S1_at	LOC_Os05g36900.1	2.06409	down	1.84216	down	1.64869	up	1.6477	down	1.87996	down
C2C2-GATA	Os.16248.1.S1_at	CT828966	2.37345	down	3.0805	down	1.01315	up	1.51898	down	1.65573	down
C2C2-GATA	Os.5151.1.S1_at	AK288076	2.41516	up	3.63024	up	1.02189	up	1.46733	up	2.04671	up
C2C2-GATA	OsAffx.24890.1.S1_at	CT828966	4.21095	down	5.2331	down	1.15764	down	1.57586	down	1.99956	down
C2C2-GATA	OsAffx.6930.1.S1_at	AK242292	2.94861	down	2.40667	down	2.7104	up	3.12242	down	1.21416	down
C2C2-YABBY	Os.49773.1.S1_at	AB106553	2.8382	down	1.94887	down	1.00438	up	1.34857	down	1.46207	down
C2H2	Os.16453.1.S1_at	AY219847	4.62406	up	8.12112	up	1.03015	down	1.75965	up	3.99969	up
C2H2	Os.21282.1.S1_at	CT828761	3.69597	up	4.92846	up	1.36582	up	2.05923	up	2.55411	up
C2H2	Os.50970.1.S1_at	AY295345	10.1417	up	3.27479	up	1.58354	down	2.00055	up	1.66964	up
C2H2	Os.51657.1.S1_at	LOC_Os08g44830.1	2.22167	up	4.17885	up	1.59044	up	1.18208	down	2.08208	up
C2H2	Os.52090.1.S1_at	LOC_Os02g44130.1	1.00432	down	5.39258	down	1.27616	up	4.30792	down	9.88112	down
C2H2	Os.53586.1.S1_at	AK102035	2.14832	down	3.19119	down	1.19018	down	1.43095	down	1.73101	down
C2H2	Os.54232.1.S1_at	AK102658	9.39486	up	2.75963	up	1.53686	down	1.91725	up	3.89948	up
C2H2	Os.55091.1.S1_at	LOC_Os01g14010.1	2.67612	down	1.17527	down	1.02555	down	1.73286	down	3.76777	down
C2H2	Os.55921.1.S1_at	AK108997	4.86026	up	2.82417	up	1.02886	up	1.6944	up	1.54072	up
C2H2	Os.8410.1.S1_at	AK067997	1.81886	up	2.85486	up	3.20453	up	1.29602	up	2.69321	up
C2H2	Os.8519.1.S1_a_at	AF255711	2.81943	down	7.09835	down	1.25456	down	1.47565	down	4.14638	down
C2H2	Os.8726.2.S1_at	AK069097	3.07051	up	3.75407	up	1.16024	down	1.79311	up	2.731	up
C2H2	Os.8726.3.S1_at	AK106432	2.19879	up	1.5161	up	1.03172	up	1.04517	up	1.64598	up
C2H2	OsAffx.17417.2.S1_at	AK287566	2.3192	up	6.17179	up	1.76727	up	1.53886	up	1.8013	up
C2H2	OsAffx.28219.1.S1_at	CT836111	2.01905	down	2.35508	down	1.05178	down	1.16378	down	1.5716	down
C3H	Os.11534.1.S1_at	AK063896	1.23328	up	2.739	up	1.81711	up	1.14574	down	2.04686	up
C3H	Os.11774.1.S1_s_at	AK099898	2.34916	up	1.54515	up	1.20353	down	1.63678	up	1.85116	up
C3H	Os.11774.1.S1_x_at	AK099898	2.20059	up	1.55506	up	1.2403	down	1.5892	up	1.93835	up
C3H	Os.12216.1.S1_at	LOC_Os04g57600.1	2.09327	up	2.75296	up	1.02976	down	1.57428	up	1.93805	up
C3H	Os.15421.1.S1_at	LOC_Os02g55000.1	1.78431	up	1.2975	up	1.22825	down	2.11438	up	1.37258	up
C3H	Os.15421.2.S1_at	LOC_Os02g55000.1	1.9535	up	1.8074	up	1.32823	down	2.0398	up	1.6513	up
C3H	Os.19086.3.S1_x_at	AK098948	1.21574	down	2.28251	up	1.44311	down	1.4669	up	2.16101	up
C3H	Os.20244.1.S1_at	LOC_Os01g09620.1	1.01306	up	2.24531	up	24.3199	up	1.07195	up	2.3649	up
C3H	Os.23145.1.S1_at	LOC_Os08g03310.1	1.57952	up	2.22466	up	1.13029	up	2.31634	down	1.4679	up
C3H	Os.31975.1.S1_x_at	AK106392	1.01125	down	1.91221	up	2.43794	down	1.52364	up	2.3722	up
C3H	Os.4530.1.S1_at	AK099481	1.4203	down	2.40719	up	1.44819	down	2.23906	down	1.63064	up
C3H	Os.49042.1.A1_s_at	LOC_Os01g09620.1	1.05212	down	2.11163	up	1.30821	down	1.03299	up	2.24699	up
C3H	Os.50217.1.S1_at	LOC_Os04g01480.1	1.26968	down	3.54637	down	1.14498	down	1.42206	down	3.08873	down
C3H	Os.5565.1.S1_at	AK111689	2.01527	up	3.81599	up	1.20841	down	1.8203	up	3.33658	up
C3H	Os.5810.1.S1_at	AK121951	2.02148	up	2.57597	up	1.13941	down	1.62756	up	2.25635	up
C3H	Os.7361.1.S1_s_at	LOC_Os05g41790.1	2.11808	up	1.09543	up	1.10712	up	1.48293	up	1.2923	up
C3H	OsAffx.19470.1.S1_at	BGIOSSFCE033746.1	5.29146	down	2.09134	down	1.44923	up	1.82108	down	3.6206	down
CCAAT	Os.10876.1.S1_at	AK243429	3.0133	up	4.07516	up	1.15706	down	2.03671	up	3.51375	up
CCAAT	Os.22707.1.S1_at	AB288032	2.5051	down	2.83613	down	1.00166	down	1.63674	down	2.16145	down
CCAAT	Os.24936.1.A1_at	AK242136	8.30938	up	7.48364	up	3.96976	up	3.01953	down	1.13863	down
CCAAT	Os.49795.1.S1_at	LOC_Os07g41580.1	1.56498	down	4.13826	up	1.17905	up	1.43944	down	2.18275	up
CCAAT	Os.51018.1.S1_at	AB288048	2.65657	up	4.39759	up	1.01955	up	1.09579	up	2.62872	up
CCAAT	Os.51928.1.S1_at	AK064299	1.57914	down	3.90153	down	2.57551	down	1.64288	down	2.21315	down
CCAAT	Os.57554.1.A1_at	AK241920	1.42377	down	3.17357	up	1.67574	up	4.81196	down	1.73414	up
CCAAT	OsAffx.12626.1.S1_at	AK318574	3.97909	down	4.5124	down	1.58149	down	1.53099	down	3.98265	down
CCAAT	OsAffx.23994.1.S1_at	AK242118	1.89428	down	4.62229	down	1.36461	up	2.52614	down	1.38287	down
CPP	Os.53233.1.S1_at	AK071493	3.33595	up	3.22111	up	1.30414	up	1.63478	up	1.67011	up
CPP	OsAffx.29395.1.S1_at	LOC_Os08g28214.1	1.93936	up	3.23991	up	2.72144	down	2.0394	up	2.99501	up
DBP	Os.17303.1.S1_at	AK065602	1.81616	down	2.89464	down	1.10762	down	1.4321	down	2.03125	down
DDT	Os.24275.1.S2_at	AK067393	2.72848	down	1.17951	down	1.27074	up	2.7352	down	1.00976	down
E2F-DP	Os.47376.1.A1_at	AK111537	2.2662	down	4.2152	down	1.18409	down	2.32925	down	3.24225	down
EIL	Os.12691.3.S1_x_at	AB074971	2.18244	up	4.06412	up	1.14765	up	1.67719	up	2.17204	up
FAR1	Os.17067.1.S1_at	AK120778	2.30445	up	1.62607	up	1.19446	down	1.84843	up	1.63909	up
FAR1	Os.45774.1.S1_at	LOC_Os01g19050.1	1.87185	down	3.29038	down	1.67668	up	1.98314	down	2.74582	down
FAR1	OsAffx.14528.1.S1_x_at	BGIOSSBCE015981.1	1.2601	up	1.35815	up	42.3546	down	1.13296	down	2.83345	up
FAR1	OsAffx.26070.2.S1_x_at	BGIOSSFCE010308.1	7.45914	up	11.8734	up	25.2197	up	1.35723	up	1.35993	down
FAR1	OsAffx.29742.5.S1_s_at	BGIOSSFCE005974.1	2.03184	down	3.9346	down	10.1789	down	7.53603	up	3.48053	up
FAR1	OsAffx.30941.5.S1_x_at	LOC_Os05g10280.1	2.8851	up	3.93005	up	1.43641	up	1.24179	up	1.99724	up
FHA	Os.10524.1.S1_x_at	LOC_Os12g03070.1	14.2408	down	1.23173	down	1.0256	up	3.90878	down	1.37516	down
FHA	Os.10524.2.S1_at	LOC_Os12g03070.1	7.11565	down	2.63793	down	1.07302	up	3.54732	down	1.82956	down
FHA	Os.1605.1.S1_at	AB050884	5.28255	down	2.51055	down	1.41344	up	7.91337	down	2.22558	down
FHA	Os.49214.1.S1_at	AK099115	1.33363	up	2.12982	down	1.79633	up	2.45143	down	3.98	down
FHA	Os.51090.1.S1_at	AK071374	2.30435	up	3.43054	up	1.10364	up	1.57563	up	1.8724	up
FHA	Os.6151.1.S1_at	AK065800	2.22848	up	2.73782	up	1.04555	up	1.65043	up	2.19309	up
FHA	Os.8564.1.S1_at	AK287797	3.60848	down	1.49614	up	1.25655	up	2.10019	down	1.13684	up
G2-like	Os.10333.1.S1_at	AK070421	2.11269	up	3.46245	up	1.39795	up	1.52507	up	1.76999	up
G2-like	Os.25453.1.A1_at	LOC_Os03g55590.1	2.17783	up	3.9283	up	1.65266	up	1.01016	down	2.01241	up
G2-like	Os.3340.1.S1_a_at	AF318581	5.29465	down	1.92998	up	1.09816	down	4.03582	down	1.5967	up
G2-like	Os.49746.1.S1_at	AY581256	1789.73	up	1.71064	up	2.61674	up	804.088	up	2.39248	up
G2-like	Os.50003.1.S1_at	LOC_Os06g45410.1	2.23916	up	2.13343	up	1.53987	up	1.40125	up	1.55806	up
G2-like	Os.5279.1.S1_at	AK067950	2.34253	down	2.57108	down	1.20416	up	1.76008	down	2.12689	down
G2-like	Os.7512.1.S1_at	AK101951	1.17557	up	1.38666	up	1.18668	down	1.51229	up	2.0253	up
GNAT	Os.18649.1.A1_s_at	BGIOSSBCE010739.1	1.68345	down	1.15697	up	1.30854	up	2.48822	down	1.33316	up
GNAT	Os.26768.1.S1_at	LOC_Os03g58010.1	4.46027	up	3.11803	up	1.50192	down	1.54798	up	2.8435	up
GNAT	Os.49416.1.S1_at	AK073218	4.02031	down	7.45532	down	1.17465	down	2.71008	down	2.4729	down
GNAT	Os.49440.1.S1_at	AK101626	1.64066	up	2.08094	up	1.09037	up	1.49969	up	2.14858	up
GNAT	Os.49440.1.S1_x_at	AK101626	1.86838	up	2.05227	up	1.39359	up	1.67718	up	2.0116	up
GNAT	Os.52258.1.S1_at	LOC_Os04g39140.1	2.23773	down	2.44818	down	1.09072	up	1.14077	down	1.46858	down
GNAT	OsAffx.25045.1.S1_at	LOC_Os03g10810.1	5.79351	up	10.2812	up	1.11305	down	5.43089	up	6.77384	up
GNAT	OsAffx.31263.1.S1_at	LOC_Os11g32280.1	1.25087	down	2.27748	down	1.13351	down	1.49545	down	7.29928	down
GRAS	Os.14250.1.S1_at	AK121943	2.07213	up	1.96406	up	1.08058	down	1.62313	up	1.38661	up
GRAS	Os.26916.1.S2_s_at	AK101451	1.47174	up	3.18343	up	1.05156	down	1.23807	up	2.2061	up
GRAS	Os.27419.1.S1_at	LOC_Os11g47870.1	3.4267	up	2.1395	up	1.15635	down	2.42344	up	2.14427	up
GRAS	Os.31950.1.S1_at	LOC_Os06g03710.1	1.14411	up	3.5851	down	6.54223	up	30.1103	down	7.76648	down
GRAS	Os.53020.1.S1_at	AK070489	1.16247	down	5.38036	down	1.43278	down	1.47094	down	3.06126	down
GRAS	OsAffx.11973.1.S1_at	LOC_Os02g10360.1	1.33154	up	1.35433	up	2.00544	up	2.28082	down	1.66803	down
GRAS	OsAffx.27559.1.S1_x_at	BGIOSSBCE004555.1	14.5767	up	6.81521	up	2.92184	up	1.2955	down	2.28056	up
GRF	Os.47323.1.S1_x_at	CT834761	1.39189	up	1.75401	down	2.52566	up	11.2162	down	2.60316	down
GRF	Os.49748.1.S1_at	LOC_Os02g47280.1	1.13669	down	1.44252	down	1.18354	up	2.23555	down	1.2925	down
HB	Os.12134.1.S1_at	AY554030	3.80789	down	1.04046	up	1.14103	up	6.59308	down	1.17145	up
HB	Os.17425.1.S1_at	AB081340	1.98966	up	2.40077	up	1.03566	up	1.30583	up	2.04937	up
HB	Os.18549.1.S1_at	AB101646	1.77827	up	1.62455	down	2.48211	up	12.9654	down	1.24647	down
HB	Os.22665.1.S1_at	AY425991	5.60639	up	17.5958	up	1.34623	up	3.0908	up	7.97596	up
HB	Os.23043.1.A1_x_at	LOC_Os10g39720.1	2.18898	up	5.76785	up	2.15542	up	1.01633	down	1.41792	up
HB	Os.2362.1.S1_a_at	AK064118	2.09155	up	1.91436	up	1.00561	up	1.06155	down	1.64901	up
HB	Os.26397.1.S1_at	AK071330	1.05706	up	1.62367	down	1.3347	down	2.05756	up	1.32406	down
HB	Os.37618.1.S1_at	AK102692	2.66624	down	2.96468	down	1.59136	up	1.8976	down	1.16737	down
HB	Os.38340.1.S1_at	AK100250	1.24951	up	2.52444	up	1.30645	down	1.18714	up	2.46663	up
HB	Os.39943.1.S1_s_at	AK100250	2.29092	up	2.9108	up	1.09125	up	1.44671	up	2.01913	up
HB	Os.39943.2.A1_x_at	AK100250	1.93904	up	3.07087	up	1.23081	down	1.04238	down	2.01442	up
HB	Os.49163.1.S1_at	AK064665	8.88278	down	14.7657	down	1.19329	down	2.17917	down	3.31582	down
HB	Os.49245.1.S1_at	AK287604	2.58066	up	7.25653	up	1.96125	up	2.95174	down	2.22109	up
HB	Os.50442.1.S1_at	AK121207	2.14575	down	1.6987	down	1.22837	down	1.42409	down	1.27005	down
HB	Os.51648.2.S1_at	AK111000	4.85692	down	1.95937	up	2.42167	down	2.91671	up	2.02562	up
HB	Os.51714.1.S1_at	AK073232	6.19042	up	2.74281	up	1.49742	up	4.49275	up	2.31001	up
HB	Os.52596.1.S1_x_at	AK106818	2.08723	up	1.43524	down	1.03181	up	1.79997	up	1.07432	down
HB	Os.9086.1.S1_at	AK073446	5.90903	up	7.91907	up	1.05815	up	2.2324	up	3.90986	up
HB	OsAffx.25593.1.S1_at	BGIOSSBCE011406.1	1.03959	down	1.72595	up	1.99584	down	2.01468	up	1.25735	up
HB	OsAffx.29958.1.S1_at	LOC_Os09g21180.1	7.16545	up	5.41292	up	1.39855	up	1.61975	up	2.24683	up
HB	OsAffx.29958.1.S1_x_at	LOC_Os09g21180.1	8.80057	up	6.50006	up	1.57389	up	1.21535	up	2.34785	up
HMG	Os.26082.1.S1_s_at	LOC_Os02g15810.1	1.01977	up	7.28733	down	2.75022	up	14.2268	down	7.62608	down
HMG	Os.52073.1.S1_at	AK064663	2.20532	up	2.02068	up	1.10375	down	2.06867	up	1.98896	up
HMG	Os.7523.1.S1_at	AK242556	2.0989	down	2.12783	down	1.15287	up	4.4304	down	2.03739	down
HMG	OsAffx.9317.1.S1_x_at	AK064663	1.52532	up	1.92281	up	1.29512	down	2.01288	up	1.98839	up
HSF	Os.11250.1.S1_at	LOC_Os02g13800.1	6.09263	down	1.07999	up	1.50665	down	3.04605	down	1.48394	up
HSF	Os.11941.1.S1_at	LOC_Os09g35790.1	1.79779	down	1.59731	up	1.14229	down	3.19387	down	1.14375	up
HSF	Os.11941.2.S1_at	AK105409	3.02565	down	1.00904	up	1.05793	up	6.59307	down	1.24388	down
HSF	Os.35681.1.S1_at	AK066316	32.4486	up	2.64299	up	1.61582	down	45.5788	up	3.0616	up
HSF	Os.39876.1.S1_at	AY344483	2.79284	down	1.80013	down	1.02384	down	2.50384	down	1.63756	down
HSF	Os.40021.1.S1_a_at	AK066844	2.11294	down	1.18597	up	1.47786	up	5.30902	down	1.03015	up
HSF	Os.50642.1.S1_at	AY344483	2.47972	down	2.16201	down	1.30709	down	1.7195	down	1.26445	down
HSF	Os.51916.1.S1_at	LOC_Os01g39020.1	7.10323	up	1.69208	up	1.19167	up	5.39461	up	1.07469	up
Jumonji	Os.35279.1.S1_at	AK068220	1.26493	down	1.5853	down	3.52173	up	1.41713	down	2.03919	down
Jumonji	Os.50915.1.S1_at	BGIOSSFCE028109.1	2.08079	up	2.17802	up	1.30452	down	1.10813	up	1.49742	up
Jumonji	OsAffx.29979.1.S1_x_at	BGIOSSFCE028109.1	2.22233	up	2.17903	up	1.38448	down	1.41961	up	1.53566	up
LIM	Os.7784.1.S1_at	BGIOSSFCE034848.1	4.37854	down	4.84914	down	1.26437	up	1.77493	down	2.5075	down
LOB	Os.18280.1.S1_at	LOC_Os01g07480.1	1.58376	down	1.56242	down	1.81096	up	1.43111	down	2.4089	down
LOB	Os.22577.1.S1_x_at	AK071246	2.51161	down	1.60486	down	1.10233	up	1.99731	down	1.42751	down
LOB	Os.22577.2.S1_x_at	AK071246	2.33684	down	1.48191	down	1.0566	up	1.91526	down	1.34512	down
LOB	Os.56072.1.S1_at	LOC_Os12g01550.1	4.47041	up	6.20825	up	1.26236	up	1.25036	up	2.2107	up
LOB	OsAffx.14579.1.S1_at	BGIOSSBCE016240.1	2.54747	up	1.69805	up	2.71529	up	1.64014	up	1.30154	up
LOB	OsAffx.2190.1.S1_at	BGIOSSFCE002224.1	2.73537	up	3.56703	up	3.09382	down	4.22304	up	2.08608	up
MADS	Os.25415.1.A1_at	AY250075	29.9679	up	86.4445	up	3.06958	up	5.7866	up	12.5773	up
MADS	Os.25415.1.A1_s_at	AY250075	9.80805	up	24.8364	up	2.49589	up	3.79931	up	8.20971	up
MADS	Os.37813.1.S1_at	AF141965	2.06089	up	1.8581	up	1.02516	down	1.71923	up	1.71532	up
MADS	Os.4174.1.S1_at	AB003326	1.58299	down	2.17719	down	9.60515	up	2.47578	up	1.10388	up
MADS	Os.4573.1.S1_at	AF091458	1.76689	up	4.02335	up	1.39758	down	1.73441	up	4.06417	up
MADS	OsAffx.12866.1.S1_at	BGIOSSFCE035194.1	6.12514	up	5.59398	up	1.16057	down	1.68759	up	3.37334	up
MADS	OsAffx.19355.1.S1_at	BGIOSSBCE032871.1	4.36205	up	3.82062	up	1.29578	up	2.64359	up	2.96091	up
MADS	OsAffx.26276.1.S1_at	LOC_Os04g31804.1	1.32473	up	1.9762	up	12.8841	down	2.41113	down	1.87828	up
MBF1	Os.11046.1.S1_at	LOC_Os06g39240.1	12.1423	down	1.57669	down	2.43908	up	5.59925	down	2.76517	down
mTERF	Os.18092.1.S1_at	AK120471	2.5299	up	1.83732	up	1.17441	down	2.19493	up	1.92676	up
mTERF	Os.31679.1.S1_at	LOC_Os07g22670.1	2.42156	down	4.28839	down	1.56807	down	1.41031	up	3.22998	down
mTERF	Os.4917.1.S1_at	AK102821	2.48598	down	3.39058	down	1.39141	down	1.05053	down	2.11337	down
mTERF	Os.55783.1.S1_at	LOC_Os11g10040.1	2.57534	up	1.06149	up	1.32597	down	3.0362	up	2.11573	up
mTERF	Os.55783.2.S1_x_at	AK108795	2.31122	up	1.35281	up	1.07867	up	1.8758	up	1.34928	up
mTERF	OsAffx.13521.1.S1_at	AK240643	2.25155	down	1.74712	down	1.37156	up	1.72856	down	1.45203	down
mTERF	OsAffx.13521.1.S1_x_at	AK240643	2.46976	down	1.55868	down	1.33463	up	1.90158	down	1.48158	down
mTERF	OsAffx.3309.1.S1_s_at	CT835208	3.26246	down	1.75668	up	1.31377	up	4.26564	down	1.50314	up
MYB	Os.10172.1.S1_at	LOC_Os02g41510.1	5.50087	up	1.12767	up	2.17201	down	1.04104	up	1.78699	down
MYB	Os.10174.1.S1_at	AK111626	2.81122	down	2.96053	up	1.35155	up	2.1418	down	2.15385	up
MYB	Os.11638.1.S1_at	AK107214	6.58684	down	2.19907	up	1.03051	up	5.7736	down	1.74234	up
MYB	Os.14823.1.S1_s_at	CT830663	1.45248	up	1.77075	up	1.2881	down	1.0251	up	2.09205	up
MYB	Os.1726.1.S1_at	LOC_Os01g18240.1	2.38803	down	3.26724	down	2.85683	down	1.46684	up	1.15804	down
MYB	Os.20224.1.S1_at	AK072403	2.98024	up	4.51862	up	1.07116	up	1.60864	down	1.21138	up
MYB	Os.27085.1.A1_at	LOC_Os08g33940.1	2.70555	up	4.07967	up	1.43829	down	2.37754	up	3.4436	up
MYB	Os.32634.1.S1_at	AK103455	2.30742	up	3.69139	up	1.6746	down	1.09923	down	3.24047	up
MYB	Os.3386.1.S1_x_at	AK062487	1.51481	down	5.53483	down	1.74667	up	1.72659	down	2.85148	down
MYB	Os.408.1.S1_a_at	AJ237661	1.65452	up	5.06085	up	1.31307	down	1.14985	down	3.56849	up
MYB	Os.47854.1.S1_at	AK111720	2.69969	down	2.23488	down	1.04265	up	1.32135	down	1.62853	down
MYB	Os.49787.1.S1_at	AK111571	3.14107	up	3.52115	up	1.19722	up	2.59394	down	1.24324	up
MYB	Os.49829.1.S1_at	AK111807	2.05778	up	1.23076	up	1.64047	down	3.22468	up	2.63237	up
MYB	Os.49830.1.S1_at	AK111808	2.92399	down	3.73479	down	1.34059	up	1.06854	down	1.961	down
MYB	Os.49848.1.S1_at	AK111960	1.23421	down	1.79158	down	1.66864	up	2.11963	down	3.15388	down
MYB	Os.55636.1.S1_at	LOC_Os05g48010.1	2.72548	up	3.97781	up	1.02424	down	1.15046	up	2.19328	up
MYB	Os.9336.1.S1_at	AK060276	3.00531	up	2.32219	up	1.2012	up	2.36295	up	1.84054	up
MYB	OsAffx.30006.2.S1_at	CT837778	2.40063	up	4.3613	up	1.10149	down	1.98258	up	2.94955	up
MYB	OsAffx.4639.1.S1_at	BGIOSSBCE018359.1	1.75013	down	7.70153	down	1.12788	up	1.11886	down	2.26232	down
MYB-related	Os.10901.1.S1_a_at	AK104073	45.2733	down	2.13242	up	1.0325	down	47.1295	down	1.70278	up
MYB-related	Os.12484.1.S1_at	AK288059	2.36128	down	1.70596	up	1.18093	up	2.43916	down	1.46081	up
MYB-related	Os.15338.1.S1_a_at	AK068565	1.2558	up	2.40281	up	1.29566	down	1.50093	up	2.09183	up
MYB-related	Os.17902.1.S1_at	AK111634	1.09326	down	2.22999	up	1.16326	up	1.62267	down	2.0965	up
MYB-related	Os.18955.1.S1_at	EU837248	9.12844	down	6.09677	up	1.18702	up	16.1498	down	3.18567	up
MYB-related	Os.23087.1.S1_at	LOC_Os05g10690.1	2.88834	down	1.30998	down	2.40515	up	2.3984	down	1.11425	down
MYB-related	Os.23936.1.S1_at	LOC_Os06g01670.1	1.03724	down	2.5965	up	1.21269	up	1.40128	down	2.0068	up
MYB-related	Os.41164.1.S1_at	CT829919	1.46685	down	1.09044	down	1.0363	up	2.08412	up	1.10331	up
MYB-related	Os.48485.1.S1_at	AK121386	1.75195	up	2.49487	up	1.00615	down	1.39682	up	2.34194	up
MYB-related	Os.5335.1.S1_at	AK101209	4.19779	up	2.47451	up	1.05783	up	2.80475	up	1.75769	up
MYB-related	Os.54007.1.S1_s_at	AK101254	1.71653	down	1.1733	down	1.1433	down	2.16366	down	1.03484	down
MYB-related	Os.8149.1.S1_at	AK111726	2.33828	down	10.5725	up	1.2805	up	5.7527	down	3.37158	up
MYB-related	Os.9166.1.S1_a_at	AK059716	1.25086	up	3.90164	up	1.05391	down	1.17177	down	2.50491	up
MYB-related	OsAffx.15178.1.S1_s_at	AK241528	52.3939	down	28.2459	down	1.57743	down	7.56322	down	13.028	down
MYB-related	OsAffx.27508.78.S1_s_at	AK106331	1.86624	up	2.78327	up	1.28394	down	1.56448	up	2.67595	up
MYB-related	OsAffx.2971.1.S1_at	AK288059	2.56025	down	1.80267	up	1.19039	up	2.33212	down	1.60106	up
NAC	Os.10944.1.S1_at	EF122479	10.5207	up	6.6155	up	3.09461	up	1.27238	down	2.10792	down
NAC	Os.12199.1.S1_at	AK068392	1.9723	up	2.67439	up	1.11695	down	1.16837	up	2.03417	up
NAC	Os.17090.1.S1_at	AK073539	2.4076	up	1.37457	up	1.05399	down	1.35586	up	1.32658	up
NAC	Os.17567.2.S1_a_at	AK068501	2.16068	up	1.6658	up	1.4596	down	1.79653	up	1.40651	up
NAC	Os.18595.1.A1_at	LOC_Os07g48450.1	2.60404	up	6.69059	up	1.15499	down	1.1972	down	1.85696	up
NAC	Os.26695.1.S1_at	AK067690	2.31753	up	2.8286	up	1.3132	down	1.83097	up	1.86834	up
NAC	Os.26957.1.A1_a_at	AK105596	2.21433	up	2.76705	up	1.27895	up	1.35718	down	1.3482	up
NAC	Os.27348.1.A1_x_at	AK243244	7.13365	up	22.5165	up	2.26476	up	2.00305	up	8.32547	up
NAC	Os.34471.1.S1_at	AK071274	4.81685	up	2.46363	up	1.32783	down	1.66295	up	1.64542	up
NAC	Os.35020.1.S1_at	AK069257	3.55514	up	11.5888	up	1.70414	down	1.06204	down	6.54767	up
NAC	Os.35343.1.A1_at	AK067922	2.32239	up	1.86515	up	1.63235	down	1.02195	down	2.06325	up
NAC	Os.36651.1.S1_at	AK062955	4.20136	down	1.18843	down	1.23677	down	2.17636	down	1.53026	down
NAC	Os.37548.1.S1_at	LOC_Os05g34830.1	2.50602	up	5.76454	up	1.22786	down	1.62889	up	3.83459	up
NAC	Os.4384.1.S1_at	AB028183	3.58469	up	2.12943	up	1.17	down	1.20845	up	1.75826	up
NAC	Os.4385.1.S1_at	AB028184	1.31049	up	1.16016	down	1.3675	down	2.56505	up	2.11009	up
NAC	Os.51120.1.S1_at	AK070982	2.2544	down	1.89641	down	1.76151	down	1.78699	up	1.02583	down
NAC	Os.51783.1.S1_at	LOC_Os05g37080.1	4.5513	up	2.3026	up	1.39301	up	1.4634	up	1.14589	up
NAC	Os.53950.1.S1_at	AK100983	2.34377	down	1.75992	down	1.02127	down	1.38783	up	1.51403	down
NAC	OsAffx.16015.1.S1_at	LOC_Os06g51070.1	3.45698	up	7.66617	up	2.23131	up	3.65431	down	1.36871	down
NAC	OsAffx.20377.1.S1_at	LOC_Os10g25620.1	1.00462	up	4.97507	up	1.70472	down	2.80354	up	1.27686	down
NAC	OsAffx.20377.1.S1_x_at	LOC_Os10g25620.1	9.80767	up	7.51881	up	3.95346	up	1.24043	up	1.04479	down
NAC	OsAffx.25773.1.S1_at	BGIOSSFCE012509.1	1.53898	down	4.63847	down	9.89993	down	6.81825	up	6.42386	up
OFP	Os.36376.1.S1_at	AK288051	3.31472	up	2.60359	up	1.03864	down	2.19434	up	2.01965	up
OFP	Os.55484.1.S1_at	LOC_Os02g45620.1	7.91029	down	6.01918	down	1.76069	down	1.78978	down	2.79132	down
OFP	Os.55484.1.S1_x_at	LOC_Os02g45620.1	4.82075	down	3.22621	down	1.56464	down	1.52822	down	1.71254	down
OFP	Os.7351.1.S1_at	LOC_Os01g64430.1	1.33984	up	1.73029	down	1.56846	up	5.53406	down	1.19951	down
OFP	Os.8508.1.S1_at	LOC_Os10g38880.1	3.72434	down	4.26602	down	1.71774	down	1.28906	up	1.61021	down
OFP	OsAffx.23914.1.S1_at	LOC_Os01g64410.1	2.12792	down	2.32916	down	1.45187	down	1.06582	up	1.43002	down
Orphans	Os.10164.1.S1_at	AK122172	4.67717	down	2.18996	up	1.1198	up	3.66112	down	1.5342	up
Orphans	Os.11132.1.S1_s_at	AK287608	4.29416	down	3.83118	up	1.27352	up	6.63829	down	2.27483	up
Orphans	Os.12805.1.S1_at	AB001883	5.34075	down	2.07814	up	1.23384	up	12.5116	down	1.5427	up
Orphans	Os.14560.1.S1_at	BGIOSSBCE005331.1	1.93094	down	1.05531	up	1.49505	up	3.49066	down	1.05873	down
Orphans	Os.15198.1.S1_at	AK242176	1.15289	down	1.24342	down	1.32075	up	1.4654	down	2.30151	down
Orphans	Os.23942.1.A1_at	AK070645	2.08691	down	1.43139	down	1.24001	up	1.36328	down	1.34133	down
Orphans	Os.24952.1.S1_at	LOC_Os04g57720.1	2.00375	down	1.36566	down	1.05041	up	1.09956	down	1.40232	down
Orphans	Os.27817.1.A1_at	LOC_Os05g11510.1	2.63904	down	1.30945	up	1.03981	up	1.59922	down	1.36854	up
Orphans	Os.30124.1.S1_x_at	LOC_Os10g30880.1	2.29228	up	1.13923	up	3.23241	down	3.70547	up	1.35165	up
Orphans	Os.3397.1.S1_at	AB001885	4.21478	down	5.02035	up	1.22061	up	4.59204	down	3.38939	up
Orphans	Os.48625.1.A1_s_at	CT833905	1.04175	down	3.97791	down	1.47661	down	1.59705	up	2.26899	down
Orphans	Os.51036.1.A1_at	AK060291	2.22607	down	2.32966	down	1.484	down	1.24695	down	1.88332	down
Orphans	Os.52538.1.S1_at	AK067820	2.65365	up	1.31806	up	1.58219	down	3.2322	up	1.79128	up
Orphans	Os.52538.1.S1_s_at	AK067820	2.98635	up	1.72476	up	1.77904	down	3.71663	up	2.16704	up
Orphans	Os.53236.1.S1_at	AK071507	3.07498	up	1.02819	down	1.98013	down	4.00073	up	1.94324	up
Orphans	Os.54222.1.S1_at	AK102622	1.29561	down	2.6772	down	1.24475	down	2.47383	up	1.02192	down
Orphans	Os.56275.1.S1_x_at	LOC_Os10g41100.1	6.7808	down	3.48335	up	1.34782	up	4.25908	down	2.03566	up
Orphans	Os.5890.1.S1_at	LOC_Os04g45690.1	3.83454	up	1.35768	up	1.38254	down	4.9341	up	1.91956	up
Orphans	Os.8117.1.S1_at	LOC_Os04g36070.1	5.2221	down	4.74923	down	1.5137	up	2.36287	down	3.71724	down
Orphans	OsAffx.12578.1.S1_at	LOC_Os02g50480.1	2.15419	down	2.22213	down	1.44476	down	1.28551	down	2.4521	down
Orphans	OsAffx.15932.1.S1_at	LOC_Os06g45040.1	1.62819	down	1.3863	up	1.19761	up	2.47723	down	1.06085	up
Orphans	OsAffx.24157.1.S1_s_at	AK241477	4.11763	down	1.46708	up	1.18033	up	6.1206	down	1.17634	up
PBF-2-like	Os.8272.1.S1_s_at	LOC_Os06g05350.1	2.82754	down	5.64226	down	1.24564	down	1.18185	up	2.65568	down
PHD	Os.273.1.S1_at	AB037135	1.10413	up	6.71883	down	2.52873	up	22.5297	down	3.61716	down
PHD	OsAffx.24077.1.S1_at	LOC_Os02g03030.1	1.73639	down	5.10686	down	1.63192	up	7.11805	down	3.57027	down
PHD	OsAffx.25668.1.S1_at	AK287630	2.61455	up	2.76109	up	1.53152	up	4.21597	up	1.85306	up
PHD	OsAffx.31616.1.S1_at	AK242757	5.16835	down	3.69697	down	2.30496	down	1.17164	up	1.49933	down
PLATZ	Os.14686.1.S1_at	AK069139	1.6728	up	2.65118	up	1.0886	up	1.18473	up	2.18319	up
PLATZ	Os.18638.1.S1_at	AK066953	2.85202	up	2.77794	up	1.1151	up	1.79043	up	2.36652	up
PLATZ	Os.8903.1.S1_at	AK111793	6.34529	up	6.85452	up	2.39658	up	1.17551	down	1.82271	up
PLATZ	OsAffx.23485.1.S1_at	AK242309	6.29252	down	8.21649	down	1.21012	down	1.38147	up	1.18769	down
Pseudo ARR-B	Os.12795.1.S1_at	AK120059	1.52704	up	3.70453	up	1.01917	up	1.20866	up	2.46032	up
Pseudo ARR-B	Os.14563.1.S1_at	AB189039	1.91892	down	1.62482	down	1.34476	up	2.09572	down	1.1149	down
Pseudo ARR-B	Os.14563.1.S2_at	AK066112	1.83138	down	1.27856	down	1.16442	up	2.24191	down	1.08706	down
Pseudo ARR-B	Os.26572.1.S1_at	AK111828	3.66807	up	1.1183	down	1.18311	down	3.66576	up	1.01195	up
Pseudo ARR-B	Os.8142.1.S1_a_at	AK067314	1.96918	down	2.17807	up	1.3207	down	2.27955	down	1.9407	up
RB	Os.40106.2.S1_s_at	AK241627	1.36687	down	2.23095	down	1.613	up	4.78804	down	2.03409	down
RWP-RK	Os.10084.1.A1_at	AK064859	2.07882	up	2.18817	up	1.06307	up	1.54411	up	1.74118	up
RWP-RK	OsAffx.30176.1.S1_at	LOC_Os09g37710.1	2.68772	down	10.0077	down	1.82273	down	1.39182	down	2.83109	down
SBP	Os.51367.1.S2_at	AK068702	2.53639	up	3.0951	up	1.17364	down	1.48701	up	2.30696	down
SET	Os.31816.2.S1_x_at	LOC_Os01g70220.1	1.488	up	1.30978	down	1.68342	up	1.66753	down	3.50768	down
SET	Os.35901.1.S1_at	AK065227	2.33413	up	2.06332	up	1.39452	up	1.56455	up	2.06533	up
SET	Os.9142.1.S1_at	AK066321	2.11866	down	2.76964	down	1.15704	down	1.15272	down	2.06038	down
Sigma70-like	Os.14820.1.S1_s_at	BGIOSSFCE018941.1	2.34033	up	1.21134	down	1.00558	up	2.18748	up	1.05058	down
Sigma70-like	Os.14820.1.S2_s_at	LOC_Os05g51150.1	2.11505	up	1.14481	down	1.05111	up	1.81322	up	1.12973	down
Sigma70-like	Os.27634.1.S1_at	AK068874	2.24194	down	1.16136	up	1.1685	down	1.31331	down	1.29901	up
Sigma70-like	Os.32177.1.S1_at	AK105697	24.5824	down	2.49862	up	1.97332	up	92.838	down	1.86607	up
Sigma70-like	Os.3407.1.S1_a_at	AB005290	4.62218	down	1.57367	up	1.08349	up	5.26933	down	1.29572	up
Sigma70-like	Os.57417.1.S1_s_at	AB096011	38.0173	down	2.82353	up	1.40397	up	53.1115	down	1.49693	up
Sigma70-like	OsAffx.15190.1.S1_at	CT829356	2.25265	up	1.11588	down	1.16633	up	1.78903	up	1.17494	down
SNF2	Os.23574.1.S1_at	AK061065	2.31487	up	3.29848	up	1.17159	down	1.48301	up	2.42916	up
SWI/SNF-BAF60b	Os.27987.1.S1_at	LOC_Os05g34780.1	1.39299	down	2.33534	down	1.54775	down	1.39845	up	2.11494	down
SWI/SNF-SWI3	Os.7610.1.S1_a_at	AK120532	1.96478	up	3.11028	up	1.04567	down	1.67126	up	2.79152	up
TCP	Os.12146.1.S1_at	AK072037	1.13399	up	1.8129	up	1.14132	up	1.1291	up	2.02292	up
Tify	Os.10356.1.S1_at	AK241472	5.66878	up	2.30542	up	3.4763	down	2.42255	up	3.2508	up
Tify	Os.12012.1.S1_at	LOC_Os10g25290.1	3.30095	up	1.57574	up	1.97921	down	1.909	up	2.63947	up
Tify	Os.55259.1.S1_at	AK240828	3.40543	up	1.91471	up	1.10191	up	4.5551	down	1.44458	up
Tify	Os.8088.1.S1_at	AK070649	10.4493	up	1.51493	up	4.10035	down	4.2943	up	3.75416	up
TRAF	Os.11575.3.S1_x_at	AK065363	2.75694	down	2.15001	down	223.89	down	1.45431	down	1.06477	down
TRAF	Os.11575.4.S1_x_at	AK065363	2.87755	down	2.15251	down	80.5954	down	1.30191	down	2.60432	down
TRAF	Os.12333.1.S1_at	AK060189	1.04608	down	2.47967	up	21.5294	up	1.49295	up	2.04397	up
TRAF	Os.26472.1.S1_at	LOC_Os04g40630.1	1.0111	up	3.91556	up	1.21973	down	1.32872	down	3.24354	up
TRAF	Os.53261.1.S1_at	AK071657	2.03269	up	2.45337	up	1.35036	up	1.65758	up	2.14059	up
TRAF	Os.6000.2.S1_at	LOC_Os05g27880.1	2.12469	up	2.35115	up	1.24629	up	1.50832	up	1.72743	up
TRAF	Os.6000.3.S1_x_at	AK066614	2.17137	up	2.36029	up	1.05742	down	1.35367	up	1.912	up
TRAF	OsAffx.30581.1.S1_at	BGIOSSFCE030342.1	2.46152	down	1.97655	down	1.05181	up	1.15155	down	1.47948	down
Trihelix	Os.18963.1.S1_a_at	AJ535490	2.32556	up	2.93411	up	1.03445	down	1.84301	up	2.09228	up
Trihelix	Os.39576.1.A1_s_at	AK241800	2.11096	down	1.95065	down	1.04313	down	1.20836	down	1.57959	down
Trihelix	Os.50951.1.S1_at	LOC_Os02g33610.1	1.81646	up	1.05044	down	1.336	down	2.4565	up	1.04041	up
TUB	Os.19114.1.S1_at	LOC_Os04g59130.1	2.76497	up	2.00517	up	1.08713	up	2.11704	up	1.52327	up
VOZ	OsAffx.23795.1.S1_at	AK241765	1.92315	up	1.95933	up	1.14104	up	1.58128	up	2.02947	up
WRKY	Os.11773.1.S1_at	AB190436	2.55704	up	2.05999	up	1.62179	down	1.63546	up	2.1548	up
WRKY	Os.11945.1.S1_at	LOC_Os08g29660.1	2.90082	up	1.45274	up	1.39332	down	1.79856	up	1.33901	up
WRKY	Os.12032.1.S1_at	AB190817	4.34457	up	1.63095	up	2.24108	down	2.15757	up	2.34434	up
WRKY	Os.17759.1.A1_s_at	LOC_Os12g32250.1	2.73686	up	2.17155	up	1.02168	down	1.95043	up	1.63409	up
WRKY	Os.2160.2.S1_x_at	CT834609	2.11035	up	2.15504	up	1.19564	down	1.59127	up	2.01582	up
WRKY	Os.2353.1.S1_at	AF193802	2.32213	up	1.81766	up	1.2111	down	2.17163	up	2.06646	up
WRKY	Os.2353.2.S1_at	AF193802	3.59846	up	1.80692	up	1.20517	up	2.20827	up	2.16313	up
WRKY	Os.25606.1.S1_at	AK059966	3.07864	down	1.779	down	1.52367	down	3.3999	down	1.50525	down
WRKY	Os.26946.1.S1_at	AK103696	4.70296	up	4.33411	up	3.35354	up	3.22217	up	3.53956	up
WRKY	Os.27039.1.S1_at	AK062027	3.4706	up	1.59232	up	1.21685	up	3.27033	up	1.59595	up
WRKY	Os.27227.1.S1_at	AK065265	2.50223	up	1.13409	up	1.11298	down	1.11717	down	1.0749	up
WRKY	Os.27274.1.S1_at	LOC_Os03g53050.1	1.16211	up	1.54037	up	1.53422	down	1.90139	up	2.04993	up
WRKY	Os.29987.2.S1_at	LOC_Os05g50610.2	6.01586	up	2.0117	up	1.8557	down	2.23311	up	2.00579	up
WRKY	Os.31521.1.S1_at	AY341849	9.59584	up	6.02755	up	2.48216	down	7.53657	up	5.89296	up
WRKY	Os.48082.1.S1_at	AK067834	2.13581	up	3.88103	up	1.02935	down	1.03106	down	1.90042	up
WRKY	Os.49656.1.S1_at	AK100954	2.78879	up	2.35227	up	1.08747	up	1.31464	up	2.13157	up
WRKY	Os.50015.1.S1_at	LOC_Os06g44010.1	5.71564	up	3.79165	up	3.05633	down	3.82033	up	4.37482	up
WRKY	Os.50108.1.S1_at	AK119867	4.39628	up	3.30272	up	1.01306	down	1.29053	up	2.28272	up
WRKY	Os.50258.2.S1_a_at	AK120376	2.01028	up	1.92208	up	1.12438	down	2.09514	up	1.94699	up
WRKY	Os.54467.1.S1_at	AK105244	6.85438	up	10.1365	up	1.00243	up	2.12617	up	2.01622	up
WRKY	Os.55762.1.S1_at	AK108755	2.08005	down	1.93271	down	1.59645	up	1.18231	up	1.22376	down
WRKY	Os.55827.1.S1_at	AK108860	3.821	up	3.51736	up	1.79305	down	1.09324	down	4.25071	up
WRKY	Os.57382.1.S1_at	LOC_Os01g43550.1	3.0519	up	1.62384	up	1.17992	up	1.38163	up	1.53968	up
WRKY	Os.5941.1.S1_at	LOC_Os01g53040.1	3.15799	up	2.47275	up	1.34622	down	1.07541	down	1.15077	up
WRKY	Os.8961.1.S1_s_at	CT837881	2.05493	up	1.40773	up	1.49527	down	1.5188	up	1.19684	down
WRKY	OsAffx.11050.2.S1_x_at	AK105509	3.28094	up	2.09611	up	1.83047	down	1.95784	up	2.03873	up
WRKY	OsAffx.14605.1.S1_at	CT832801	2.17292	up	1.46651	up	2.8405	down	2.7085	up	2.94097	up
WRKY	OsAffx.14605.1.S1_s_at	CT832801	2.31036	up	1.9244	up	2.33266	down	2.83685	up	2.74685	up
WRKY	OsAffx.14689.1.S1_at	LOC_Os05g14370.1	3.76409	down	1.23583	up	1.58361	up	1.02071	up	1.38653	down
WRKY	OsAffx.15035.1.S1_at	CT836407	1.2813	up	2.7099	up	1.05547	up	2.02365	up	4.36094	up
WRKY	OsAffx.18638.1.S1_at	BGIOSSBCE030964.1	1.47686	up	2.97215	up	2.34977	up	1.15756	up	2.19475	up
WRKY	OsAffx.30783.1.S1_at	AK241326	2.46271	up	2.96441	up	3.05479	up	2.00626	down	1.36446	up
WRKY	OsAffx.4567.2.S1_at	LOC_Os05g40060.1	3.49355	down	3.48057	down	7.77019	down	1.51927	up	5.26121	up
WRKY	OsAffx.7764.1.S1_at	LOC_Os12g32250.1	2.56895	up	2.09786	up	1.09085	down	1.68894	up	1.33203	up
zf-HD	Os.50830.1.S1_at	CT830576	4.51455	down	3.66484	down	1.29265	up	2.29162	down	1.76156	down
zf-HD	Os.57347.1.S1_at	LOC_Os05g50310.1	1.02586	up	1.58899	up	1.21531	down	1.01243	up	2.08313	up
