# Supplementary material for: Identification of transcription factors potential related to brown planthopper resistance in rice via microarray expression profiling
Source: BMC Genomics. 2012 Dec 10;13:687. doi: 10.1186/1471-2164-13-687 (PMC3538557; doi:10.1186/1471-2164-13-687)
Supplement: Additional file 4 — Transcription factor genes related to constitutive resistance in RHT showing changes in expression with fold-change values of >2 (P<0.05). This file lists 229 transcription factor genes that were up-regulated or down-regulated before and after BPH attack in RHT compared with their respective expressions in TN1. [file 1471-2164-13-687-S4.xlsx]

## Sheet: P&M_induced_fc5_P005
Additional File 5. 119 significantly induced TF genes after BPH infestation (FC>5, P<0.05).
			TN1 (BPH induced)				RHT/TN1		RHT (BPH induced)
			8h		24h				8h		24h
Family	Probe_Set_ID	Transcript_Assignments	FC	reg	FC	reg	FC	reg	FC	reg	FC	reg
ABI3VP1	Os.38278.1.S1_at	AK070845	10.141	up	10.2752	up	2.34148	up	1.49622	up	4.30887	up
ABI3VP1	Os.38278.2.S1_at	BGIOSSFCE009180.1	14.9208	up	11.5077	up	2.3775	up	2.15825	up	5.96147	up
ABI3VP1	Os.38278.2.S1_x_at	BGIOSSFCE009180.1	12.365	up	14.1893	up	2.71541	up	1.62062	up	4.90746	up
AP2-EREBP	Os.30670.1.S1_at	LOC_Os07g22730.1	5.31058	up	1.03137	up	1.68985	down	4.54362	up	1.30935	up
AP2-EREBP	Os.31908.1.S1_at	AK106517	1.90639	down	12.4	down	1.04992	down	2.65816	down	1.53415	down
AP2-EREBP	Os.36817.1.S1_at	LOC_Os07g22770.1	5.35029	up	1.7286	up	3.46191	down	10.019	up	3.11836	up
AP2-EREBP	Os.38447.1.S1_s_at	LOC_Os06g07030.1	2.91805	up	5.44811	up	1.11241	down	1.38937	up	1.8782	up
AP2-EREBP	Os.38982.1.S1_at	AK241246	4.82702	up	8.62275	up	1.59277	up	1.20747	up	2.21033	up
AP2-EREBP	Os.4893.1.S1_at	AK100184	1.51377	up	1.60749	up	2.88228	down	5.55832	up	2.29562	up
AP2-EREBP	Os.52451.1.A1_at	AK067195	7.12682	up	1.2064	up	2.40899	down	7.16495	up	2.42607	up
AP2-EREBP	Os.53660.1.S1_at	AK073812	5.15185	up	4.03996	up	3.21887	down	2.6395	up	5.14376	up
AP2-EREBP	Os.54929.1.S1_at	LOC_Os04g46400.1	2.44986	down	5.52553	down	1.87442	down	1.17456	up	1.30902	down
AP2-EREBP	Os.55837.1.S1_at	LOC_Os01g10370.1	1.16821	up	1.72718	down	3.41596	down	3.64133	up	5.11396	up
AP2-EREBP	Os.56144.1.S1_at	LOC_Os03g64260.1	19.2183	up	8.29828	up	1.76036	up	2.13092	up	2.0816	up
AP2-EREBP	Os.7329.1.S1_s_at	AK064252	2.41362	up	5.53331	up	1.45146	up	1.20637	up	2.66103	up
ARF	Os.48513.1.S1_a_at	AK103452	3.55912	up	3.83933	down	1.98587	up	8.36452	down	1.88428	down
ARF	Os.6367.1.S1_a_at	AB071291	3.36215	down	5.27571	down	1.55184	down	1.08938	down	2.58412	down
AUX/IAA	Os.23256.1.S1_at	AK073365	2.93685	up	7.5766	up	1.12592	up	2.99156	up	3.47857	up
AUX/IAA	Os.52594.1.S1_at	AK068232	9.36966	up	4.75547	up	1.05697	down	6.15563	up	2.45334	up
bHLH	Os.14318.1.S1_at	CT830546	5.55498	up	6.98493	up	2.40059	up	2.17121	up	2.65732	up
bHLH	Os.1443.1.S1_a_at	AK106292	5.97363	up	5.28199	up	1.06365	up	2.34367	up	3.36509	up
bHLH	Os.5860.1.S1_at	AK103779	5.52725	down	2.64964	down	1.42054	down	1.86386	down	1.52287	down
bZIP	Os.18178.1.S1_at	LOC_Os03g03550.1	8.19315	down	7.95022	down	1.26913	up	6.95187	down	3.45232	down
bZIP	Os.25548.1.A1_at	AK101338	3.47508	up	2.49855	up	2.54377	down	7.01119	up	5.65328	up
bZIP	Os.26538.1.S1_at	AK059473	3.848	up	7.79879	up	1.46117	up	1.49977	up	2.6405	up
bZIP	Os.56267.1.S1_at	LOC_Os06g15480.1	6.43988	down	7.31124	down	2.14174	down	1.2014	down	1.43664	down
bZIP	OsAffx.14261.4.S1_x_at	AK059473	4.36584	up	10.2457	up	1.55828	up	1.54503	up	3.07854	up
C2C2-CO-like	Os.1189.1.S1_at	AB041838	4.54027	up	1.61637	up	1.16421	down	6.55469	up	3.24158	up
C2C2-CO-like	Os.12977.1.S1_at	AK072192	34.7921	up	1.40614	up	1.32947	up	23.9695	up	1.01741	up
C2C2-CO-like	Os.25599.1.A1_at	AK099722	5.34965	up	2.14403	up	1.09211	down	4.5286	up	1.71855	up
C2C2-CO-like	Os.3399.1.S1_at	AB001887	29.4728	down	1.22246	down	7.70855	down	3.5674	down	1.82579	up
C2C2-CO-like	Os.3400.1.S1_s_at	AB001888	9.97023	up	2.05936	up	1.11045	down	8.97729	up	1.93781	up
C2C2-CO-like	Os.49294.1.S1_at	AK120589	11.8768	up	2.38757	up	1.04505	down	5.48583	up	2.53168	up
C2C2-GATA	OsAffx.24890.1.S1_at	CT828966	4.21095	down	5.2331	down	1.15764	down	1.57586	down	1.99956	down
C2H2	Os.16453.1.S1_at	AY219847	4.62406	up	8.12112	up	1.03015	down	1.75965	up	3.99969	up
C2H2	Os.50970.1.S1_at	AY295345	10.1417	up	3.27479	up	1.58354	down	2.00055	up	1.66964	up
C2H2	Os.52090.1.S1_at	LOC_Os02g44130.1	1.00432	down	5.39258	down	1.27616	up	4.30792	down	9.88112	down
C2H2	Os.54232.1.S1_at	AK102658	9.39486	up	2.75963	up	1.53686	down	1.91725	up	3.89948	up
C2H2	Os.8519.1.S1_a_at	AF255711	2.81943	down	7.09835	down	1.25456	down	1.47565	down	4.14638	down
C2H2	OsAffx.17417.2.S1_at	AK287566	2.3192	up	6.17179	up	1.76727	up	1.53886	up	1.8013	up
C3H	OsAffx.19470.1.S1_at	BGIOSSFCE033746.1	5.29146	down	2.09134	down	1.44923	up	1.82108	down	3.6206	down
CCAAT	Os.24936.1.A1_at	AK242136	8.30938	up	7.48364	up	3.96976	up	3.01953	down	1.13863	down
FAR1	OsAffx.26070.2.S1_x_at	BGIOSSFCE010308.1	7.45914	up	11.8734	up	25.2197	up	1.35723	up	1.35993	down
FAR1	OsAffx.29742.5.S1_s_at	BGIOSSFCE005974.1	2.03184	down	3.9346	down	10.1789	down	7.53603	up	3.48053	up
FHA	Os.10524.1.S1_x_at	LOC_Os12g03070.1	14.2408	down	1.23173	down	1.0256	up	3.90878	down	1.37516	down
FHA	Os.10524.2.S1_at	LOC_Os12g03070.1	7.11565	down	2.63793	down	1.07302	up	3.54732	down	1.82956	down
FHA	Os.1605.1.S1_at	AB050884	5.28255	down	2.51055	down	1.41344	up	7.91337	down	2.22558	down
G2-like	Os.3340.1.S1_a_at	AF318581	5.29465	down	1.92998	up	1.09816	down	4.03582	down	1.5967	up
G2-like	Os.49746.1.S1_at	AY581256	1789.73	up	1.71064	up	2.61674	up	804.088	up	2.39248	up
GNAT	Os.49416.1.S1_at	AK073218	4.02031	down	7.45532	down	1.17465	down	2.71008	down	2.4729	down
GNAT	OsAffx.25045.1.S1_at	LOC_Os03g10810.1	5.79351	up	10.2812	up	1.11305	down	5.43089	up	6.77384	up
GNAT	OsAffx.31263.1.S1_at	LOC_Os11g32280.1	1.25087	down	2.27748	down	1.13351	down	1.49545	down	7.29928	down
GRAS	Os.31950.1.S1_at	LOC_Os06g03710.1	1.14411	up	3.5851	down	6.54223	up	30.1103	down	7.76648	down
GRAS	Os.53020.1.S1_at	AK070489	1.16247	down	5.38036	down	1.43278	down	1.47094	down	3.06126	down
GRAS	OsAffx.27559.1.S1_x_at	BGIOSSBCE004555.1	14.5767	up	6.81521	up	2.92184	up	1.2955	down	2.28056	up
GRF	Os.47323.1.S1_x_at	CT834761	1.39189	up	1.75401	down	2.52566	up	11.2162	down	2.60316	down
HB	Os.12134.1.S1_at	AY554030	3.80789	down	1.04046	up	1.14103	up	6.59308	down	1.17145	up
HB	Os.18549.1.S1_at	AB101646	1.77827	up	1.62455	down	2.48211	up	12.9654	down	1.24647	down
HB	Os.22665.1.S1_at	AY425991	5.60639	up	17.5958	up	1.34623	up	3.0908	up	7.97596	up
HB	Os.23043.1.A1_x_at	LOC_Os10g39720.1	2.18898	up	5.76785	up	2.15542	up	1.01633	down	1.41792	up
HB	Os.49163.1.S1_at	AK064665	8.88278	down	14.7657	down	1.19329	down	2.17917	down	3.31582	down
HB	Os.49245.1.S1_at	AK287604	2.58066	up	7.25653	up	1.96125	up	2.95174	down	2.22109	up
HB	Os.51714.1.S1_at	AK073232	6.19042	up	2.74281	up	1.49742	up	4.49275	up	2.31001	up
HB	Os.9086.1.S1_at	AK073446	5.90903	up	7.91907	up	1.05815	up	2.2324	up	3.90986	up
HB	OsAffx.29958.1.S1_at	LOC_Os09g21180.1	7.16545	up	5.41292	up	1.39855	up	1.61975	up	2.24683	up
HB	OsAffx.29958.1.S1_x_at	LOC_Os09g21180.1	8.80057	up	6.50006	up	1.57389	up	1.21535	up	2.34785	up
HMG	Os.26082.1.S1_s_at	LOC_Os02g15810.1	1.01977	up	7.28733	down	2.75022	up	14.2268	down	7.62608	down
HSF	Os.11250.1.S1_at	LOC_Os02g13800.1	6.09263	down	1.07999	up	1.50665	down	3.04605	down	1.48394	up
HSF	Os.11941.2.S1_at	AK105409	3.02565	down	1.00904	up	1.05793	up	6.59307	down	1.24388	down
HSF	Os.35681.1.S1_at	AK066316	32.4486	up	2.64299	up	1.61582	down	45.5788	up	3.0616	up
HSF	Os.40021.1.S1_a_at	AK066844	2.11294	down	1.18597	up	1.47786	up	5.30902	down	1.03015	up
HSF	Os.51916.1.S1_at	LOC_Os01g39020.1	7.10323	up	1.69208	up	1.19167	up	5.39461	up	1.07469	up
LOB	Os.56072.1.S1_at	LOC_Os12g01550.1	4.47041	up	6.20825	up	1.26236	up	1.25036	up	2.2107	up
MADS	Os.25415.1.A1_at	AY250075	29.9679	up	86.4445	up	3.06958	up	5.7866	up	12.5773	up
MADS	Os.25415.1.A1_s_at	AY250075	9.80805	up	24.8364	up	2.49589	up	3.79931	up	8.20971	up
MADS	OsAffx.12866.1.S1_at	BGIOSSFCE035194.1	6.12514	up	5.59398	up	1.16057	down	1.68759	up	3.37334	up
MBF1	Os.11046.1.S1_at	LOC_Os06g39240.1	12.1423	down	1.57669	down	2.43908	up	5.59925	down	2.76517	down
MYB	Os.10172.1.S1_at	LOC_Os02g41510.1	5.50087	up	1.12767	up	2.17201	down	1.04104	up	1.78699	down
MYB	Os.11638.1.S1_at	AK107214	6.58684	down	2.19907	up	1.03051	up	5.7736	down	1.74234	up
MYB	Os.3386.1.S1_x_at	AK062487	1.51481	down	5.53483	down	1.74667	up	1.72659	down	2.85148	down
MYB	Os.408.1.S1_a_at	AJ237661	1.65452	up	5.06085	up	1.31307	down	1.14985	down	3.56849	up
MYB	OsAffx.4639.1.S1_at	BGIOSSBCE018359.1	1.75013	down	7.70153	down	1.12788	up	1.11886	down	2.26232	down
MYB-related	Os.10901.1.S1_a_at	AK104073	45.2733	down	2.13242	up	1.0325	down	47.1295	down	1.70278	up
MYB-related	Os.18955.1.S1_at	EU837248	9.12844	down	6.09677	up	1.18702	up	16.1498	down	3.18567	up
MYB-related	Os.8149.1.S1_at	AK111726	2.33828	down	10.5725	up	1.2805	up	5.7527	down	3.37158	up
MYB-related	OsAffx.15178.1.S1_s_at	AK241528	52.3939	down	28.2459	down	1.57743	down	7.56322	down	13.028	down
NAC	Os.10944.1.S1_at	EF122479	10.5207	up	6.6155	up	3.09461	up	1.27238	down	2.10792	down
NAC	Os.18595.1.A1_at	LOC_Os07g48450.1	2.60404	up	6.69059	up	1.15499	down	1.1972	down	1.85696	up
NAC	Os.27348.1.A1_x_at	AK243244	7.13365	up	22.5165	up	2.26476	up	2.00305	up	8.32547	up
NAC	Os.35020.1.S1_at	AK069257	3.55514	up	11.5888	up	1.70414	down	1.06204	down	6.54767	up
NAC	Os.37548.1.S1_at	LOC_Os05g34830.1	2.50602	up	5.76454	up	1.22786	down	1.62889	up	3.83459	up
NAC	OsAffx.16015.1.S1_at	LOC_Os06g51070.1	3.45698	up	7.66617	up	2.23131	up	3.65431	down	1.36871	down
NAC	OsAffx.20377.1.S1_x_at	LOC_Os10g25620.1	9.80767	up	7.51881	up	3.95346	up	1.24043	up	1.04479	down
NAC	OsAffx.25773.1.S1_at	BGIOSSFCE012509.1	1.53898	down	4.63847	down	9.89993	down	6.81825	up	6.42386	up
OFP	Os.55484.1.S1_at	LOC_Os02g45620.1	7.91029	down	6.01918	down	1.76069	down	1.78978	down	2.79132	down
OFP	Os.7351.1.S1_at	LOC_Os01g64430.1	1.33984	up	1.73029	down	1.56846	up	5.53406	down	1.19951	down
Orphans	Os.11132.1.S1_s_at	AK287608	4.29416	down	3.83118	up	1.27352	up	6.63829	down	2.27483	up
Orphans	Os.12805.1.S1_at	AB001883	5.34075	down	2.07814	up	1.23384	up	12.5116	down	1.5427	up
Orphans	Os.3397.1.S1_at	AB001885	4.21478	down	5.02035	up	1.22061	up	4.59204	down	3.38939	up
Orphans	Os.56275.1.S1_x_at	LOC_Os10g41100.1	6.7808	down	3.48335	up	1.34782	up	4.25908	down	2.03566	up
Orphans	Os.8117.1.S1_at	LOC_Os04g36070.1	5.2221	down	4.74923	down	1.5137	up	2.36287	down	3.71724	down
Orphans	OsAffx.24157.1.S1_s_at	AK241477	4.11763	down	1.46708	up	1.18033	up	6.1206	down	1.17634	up
PBF-2-like	Os.8272.1.S1_s_at	LOC_Os06g05350.1	2.82754	down	5.64226	down	1.24564	down	1.18185	up	2.65568	down
PHD	Os.273.1.S1_at	AB037135	1.10413	up	6.71883	down	2.52873	up	22.5297	down	3.61716	down
PHD	OsAffx.24077.1.S1_at	LOC_Os02g03030.1	1.73639	down	5.10686	down	1.63192	up	7.11805	down	3.57027	down
PHD	OsAffx.31616.1.S1_at	AK242757	5.16835	down	3.69697	down	2.30496	down	1.17164	up	1.49933	down
PLATZ	Os.8903.1.S1_at	AK111793	6.34529	up	6.85452	up	2.39658	up	1.17551	down	1.82271	up
PLATZ	OsAffx.23485.1.S1_at	AK242309	6.29252	down	8.21649	down	1.21012	down	1.38147	up	1.18769	down
RWP-RK	OsAffx.30176.1.S1_at	LOC_Os09g37710.1	2.68772	down	10.0077	down	1.82273	down	1.39182	down	2.83109	down
Sigma70-like	Os.32177.1.S1_at	AK105697	24.5824	down	2.49862	up	1.97332	up	92.838	down	1.86607	up
Sigma70-like	Os.3407.1.S1_a_at	AB005290	4.62218	down	1.57367	up	1.08349	up	5.26933	down	1.29572	up
Sigma70-like	Os.57417.1.S1_s_at	AB096011	38.0173	down	2.82353	up	1.40397	up	53.1115	down	1.49693	up
Tify	Os.10356.1.S1_at	AK241472	5.66878	up	2.30542	up	3.4763	down	2.42255	up	3.2508	up
Tify	Os.8088.1.S1_at	AK070649	10.4493	up	1.51493	up	4.10035	down	4.2943	up	3.75416	up
WRKY	Os.29987.2.S1_at	LOC_Os05g50610.2	6.01586	up	2.0117	up	1.8557	down	2.23311	up	2.00579	up
WRKY	Os.31521.1.S1_at	AY341849	9.59584	up	6.02755	up	2.48216	down	7.53657	up	5.89296	up
WRKY	Os.50015.1.S1_at	LOC_Os06g44010.1	5.71564	up	3.79165	up	3.05633	down	3.82033	up	4.37482	up
WRKY	Os.54467.1.S1_at	AK105244	6.85438	up	10.1365	up	1.00243	up	2.12617	up	2.01622	up
WRKY	OsAffx.4567.2.S1_at	LOC_Os05g40060.1	3.49355	down	3.48057	down	7.77019	down	1.51927	up	5.26121	up
