# Supplementary material for: Identification of transcription factors potential related to brown planthopper resistance in rice via microarray expression profiling
Source: BMC Genomics. 2012 Dec 10;13:687. doi: 10.1186/1471-2164-13-687 (PMC3538557; doi:10.1186/1471-2164-13-687)
Supplement: Additional file 6 — Transcription factor genes related to constitutive resistance in RHT with fold-change values of >5 (P<0.05). This file lists 66 transcription factor genes showing up- or down-regulated expressions before and after BPH attack in RHT compared with their respective expressions in TN1. [file 1471-2164-13-687-S6.xlsx]

## Sheet: P&M_constructive_fc5_P005
Additional File 5. 66 significantly constitutive TF genes (FC>5, P<0.05).
			RHT/TN1
			0h		8h		24h
Family	Probe_Set_ID	Transcript_Assignments	FC	reg	FC	reg	FC	reg
AP2-EREBP	Os.50864.1.S1_x_at	AY062179	1.07753	down	3.62874	down	6.28682	up
AP2-EREBP	Os.53660.1.S1_at	AK073812	3.21887	down	2.6395	up	2.52813	down
AP2-EREBP	Os.56144.1.S1_at	LOC_Os03g64260.1	1.76036	up	2.13092	up	2.2646	down
ARF	Os.48513.1.S1_a_at	AK103452	1.98587	up	8.36452	down	4.04631	up
bHLH	Os.10300.1.S1_at	LOC_Os01g01840.1	60.017	up	2.11551	down	59.8307	up
bHLH	Os.10300.1.S1_x_at	LOC_Os01g01840.1	7.40796	up	2.09142	down	5.1365	up
bHLH	Os.53254.1.S1_at	AK071601	4.08263	up	1.1028	down	3.70084	up
bHLH	Os.6043.1.S1_at	LOC_Os04g23550.1	5.52611	down	1.83148	down	2.84743	down
bHLH	OsAffx.1884.1.S1_x_at	BGIOSSFCE000064.1	8.7395	up	2.27634	down	1.75098	up
bZIP	Os.42388.1.S1_at	AK101338	10.3914	down	1.27512	up	1.16981	up
C2C2-CO-like	Os.3399.1.S1_at	AB001887	7.70855	down	3.5674	down	3.45373	down
C2H2	Os.50970.1.S1_at	AY295345	1.58354	down	2.00055	up	3.10592	down
C3H	Os.20244.1.S1_at	LOC_Os01g09620.1	24.3199	up	1.07195	up	25.6153	up
C3H	OsAffx.19470.1.S1_at	BGIOSSFCE033746.1	1.44923	up	1.82108	down	1.19459	down
CCAAT	Os.24936.1.A1_at	AK242136	3.96976	up	3.01953	down	2.14649	down
FAR1	Os.10899.1.S1_at	AK070364	6.00229	down	1.0487	down	7.50213	down
FAR1	Os.21862.1.S1_at	AK122136	6.69174	up	1.09663	up	7.28838	up
FAR1	OsAffx.14528.1.S1_at	LOC_Os05g03800.1	20.4397	down	4.91602	down	29.9397	down
FAR1	OsAffx.14528.1.S1_x_at	BGIOSSBCE015981.1	42.3546	down	1.13296	down	20.3017	down
FAR1	OsAffx.24317.6.S1_x_at	LOC_Os04g25100.1	10.9617	down	1.19234	up	17.7836	down
FAR1	OsAffx.26070.2.S1_x_at	BGIOSSFCE010308.1	25.2197	up	1.35723	up	1.56188	up
FAR1	OsAffx.29742.5.S1_s_at	BGIOSSFCE005974.1	10.1789	down	7.53603	up	1.34539	up
GNAT	Os.47375.1.S1_s_at	AK072745	14.7126	up	1.35781	up	19.6491	up
GNAT	Os.9922.1.S1_s_at	LOC_Os08g16010.1	9.34817	down	1.11887	down	12.2757	down
HB	Os.18549.1.S1_at	AB101646	2.48211	up	12.9654	down	3.235	up
MADS	Os.320.2.S1_a_at	AK108568	6.41136	down	1.43042	down	6.36577	down
MADS	Os.4174.1.S1_at	AB003326	9.60515	up	2.47578	up	23.0846	up
MADS	Os.54265.1.S1_at	AK102927	6.3939	down	2.49113	down	2.53715	down
MADS	OsAffx.26276.1.S1_at	LOC_Os04g31804.1	12.8841	down	2.41113	down	13.5558	down
MBF1	Os.11046.1.S1_at	LOC_Os06g39240.1	2.43908	up	5.59925	down	1.39075	up
mTERF	Os.27584.1.S1_at	CT834236	7.49862	down	1.60953	up	23.8399	down
MYB	Os.10172.1.S1_at	LOC_Os02g41510.1	2.17201	down	1.04104	up	4.37689	down
MYB	Os.20224.1.S1_at	AK072403	1.07116	up	1.60864	down	3.48236	down
MYB	Os.23747.1.S1_s_at	LOC_Os12g13570.1	1.69888	up	4.84761	down	1.10252	up
MYB	Os.2867.1.A1_at	AY026332	2.63998	down	1.74175	up	3.33336	down
MYB	Os.32634.1.S1_at	AK103455	1.6746	down	1.09923	down	1.90763	down
MYB	Os.3388.2.S1_a_at	AK111798	1.94928	down	1.28947	up	1.69859	down
MYB-related	Os.14525.1.S1_at	LOC_Os07g44090.1	584.497	up	1.85074	up	216.665	up
MYB-related	Os.15138.1.S1_at	LOC_Os01g41900.1	4.69169	up	1.39072	down	3.11053	up
NAC	OsAffx.20377.1.S1_at	LOC_Os10g25620.1	1.70472	down	2.80354	up	10.8291	down
NAC	OsAffx.25773.1.S1_at	BGIOSSFCE012509.1	9.89993	down	6.81825	up	3.00981	up
OFP	OsAffx.15098.1.S1_at	LOC_Os05g44090.1	1.47844	down	1.42498	down	2.57077	down
Orphans	Os.22468.1.A1_at	LOC_Os04g13480.1	25.9306	up	11.8314	down	3.73442	up
Orphans	Os.28769.1.S1_at	LOC_Os01g34610.1	6.53222	up	1.52966	up	50.9069	up
Orphans	Os.28769.1.S2_at	LOC_Os01g34610.1	5.94544	up	1.26422	down	39.0108	up
PLATZ	OsAffx.23485.1.S1_at	AK242309	1.21012	down	1.38147	up	5.71683	up
SET	Os.26731.2.A1_at	AK070730	4.89691	down	1.5621	down	3.89296	down
SET	Os.53445.1.S1_at	AK103017	1.9174	up	2.08054	up	8.10805	up
TCP	Os.13012.1.S1_at	AY043215	1.36177	down	1.38413	down	2.17846	up
Tify	Os.10356.1.S1_at	AK241472	3.4763	down	2.42255	up	2.46533	down
Tify	Os.48064.1.S1_at	LOC_Os09g26780.1	4.82186	up	1.32669	down	30.323	up
Tify	Os.55259.1.S1_at	AK240828	1.10191	up	4.5551	down	1.20286	down
Tify	Os.9923.1.S1_at	AK120087	2.94197	down	1.26958	up	1.46227	down
Tify	Os.9923.1.S1_s_at	LOC_Os03g08330.1	3.26159	down	1.35569	up	1.4027	down
TRAF	Os.11575.2.S1_a_at	AK101223	29.1582	down	4.13381	up	15.2985	down
TRAF	Os.11575.3.S1_x_at	AK065363	223.89	down	1.45431	down	110.879	down
TRAF	Os.11575.4.S1_x_at	AK065363	80.5954	down	1.30191	down	97.5122	down
TRAF	Os.12333.1.S1_at	AK060189	21.5294	up	1.49295	up	17.7465	up
TRAF	OsAffx.17453.1.S1_at	BGIOSSBCE026532.1	4.41271	down	1.45372	down	10.2997	down
WRKY	Os.12032.1.S1_at	AB190817	2.24108	down	2.15757	up	1.55911	down
WRKY	Os.29987.2.S1_at	LOC_Os05g50610.2	1.8557	down	2.23311	up	1.86116	down
WRKY	Os.50015.1.S1_at	LOC_Os06g44010.1	3.05633	down	3.82033	up	2.64892	down
WRKY	Os.54467.1.S1_at	AK105244	1.00243	up	2.12617	up	5.0153	down
WRKY	Os.5941.1.S1_at	LOC_Os01g53040.1	1.34622	down	1.07541	down	2.89273	down
WRKY	OsAffx.14689.1.S1_at	LOC_Os05g14370.1	1.58361	up	1.02071	up	1.08204	down
WRKY	OsAffx.4567.2.S1_at	LOC_Os05g40060.1	7.77019	down	1.51927	up	2.3567	up
